# Supplementary material for: Modulating mechanical stability of heterodimerization between engineered orthogonal helical domains
Source: Nat Commun. 2020 Sep 8;11:4476. doi: 10.1038/s41467-020-18323-w (PMC7479118; doi:10.1038/s41467-020-18323-w)
Supplement: Supplementary file 2 — Supplementary Data 1 [file 41467_2020_18323_MOESM2_ESM.zip]

Archive with 5 entries (4 files):
- Source_Data-Main_Figures_and_Table.opju
- __MACOSX/
- __MACOSX/._Source_Data-Main_Figures_and_Table.opju
- Source_Data-SI_Figures.opju
- __MACOSX/._Source_Data-SI_Figures.opju
