# Supplementary material for: Modulating mechanical stability of heterodimerization between engineered orthogonal helical domains
Source: Nat Commun. 2020 Sep 8;11:4476. doi: 10.1038/s41467-020-18323-w (PMC7479118; doi:10.1038/s41467-020-18323-w)
Supplement: Supplementary file 4 — Source Data [file 41467_2020_18323_MOESM4_ESM.xlsx]

## Sheet: Fig.1b
Name	Force	Bead Height	Bead Height	Force	Bead Height	Bead Height	Force	Bead Height	Bead Height	Force	Bead Height	Bead Height
Unit	pN	nm	nm	pN	nm	nm	pN	nm	nm	pN	nm	nm
Comment			20 pts FFT smooth			20 pts FFT smooth			20 pts FFT smooth			20 pts FFT smooth
	0.45974	39.945	49.9197	0.45974	44.344	48.2915	0.45974	54.591	37.0895	0.45974	43.623	38.3404
	0.45974	71.775	50.2209	0.45974	40.721	48.2754	0.45974	37.137	37.3446	0.45974	18.494	38.0247
	0.45974	32.527	50.4994	0.45974	47.555	48.2053	0.45974	47.706	37.5844	0.45974	4.249	37.723
	0.45974	54.943	50.7525	0.45974	11.819	48.0815	0.45974	56.65	37.8048	0.45974	-0.092	37.4397
	0.45974	63.633	50.9779	0.45974	30.529	47.9051	0.45974	27.294	38.0021	0.45974	49.646	37.1787
	0.45974	59.71	51.1735	0.45974	71.408	47.6773	0.45974	32.474	38.1728	0.45974	6.61	36.944
	0.45974	52.288	51.3373	0.45974	45.843	47.4	0.45974	49.979	38.314	0.45974	16.505	36.739
	0.45974	81.377	51.4679	0.45974	40.353	47.0752	0.45974	37.248	38.4234	0.45974	18.676	36.5665
	0.45974	51.34	51.564	0.45974	49.349	46.7056	0.45974	-6.434	38.4989	0.45974	31.523	36.4293
	0.45974	67.12	51.6246	0.45974	59.169	46.2942	0.45974	-12.998	38.5393	0.45974	22.493	36.3296
	0.45974	49.485	51.6492	0.45974	51.795	45.8443	0.45974	55.745	38.5436	0.45974	18.674	36.2689
	0.45974	63.265	51.6374	0.45974	60.506	45.3596	0.45974	57.227	38.5118	0.45974	-22.611	36.2485
	0.45974	54.265	51.5894	0.45974	20.169	44.8441	0.45974	55.694	38.4439	0.45974	48.923	36.269
	0.45974	43.241	51.5053	0.45974	33.535	44.3023	0.45974	34.156	38.341	0.45974	53.473	36.3303
	0.45974	47	51.3858	0.45974	41.606	43.7386	0.45974	55.861	38.2044	0.45974	43.032	36.432
	0.45974	54.909	51.2317	0.45974	48.424	43.1581	0.45974	46.649	38.0361	0.45974	57.125	36.5732
	0.45974	50.704	51.0442	0.45974	43.665	42.5656	0.45974	57.279	37.8385	0.45974	46.999	36.7524
	0.45974	45.669	50.8246	0.45974	41.288	41.9665	0.45974	42.95	37.6144	0.45974	31.335	36.9676
	0.45974	45.641	50.5744	0.45974	40.241	41.3658	0.45974	50.191	37.3672	0.45974	56.296	37.2165
	0.45974	77.367	50.2956	0.45974	61.531	40.7691	0.45974	48.023	37.1004	0.45974	31.279	37.4962
	0.45974	64.921	49.9898	0.45974	56.964	40.1815	0.45974	43.908	36.8177	0.45974	29.04	37.8037
	0.45974	59.997	49.6591	0.45974	66.469	39.6082	0.45974	53.217	36.5234	0.45974	53.884	38.1355
	0.45974	42.064	49.3056	0.45974	58.816	39.0544	0.45974	44.33	36.2218	0.45974	47.065	38.4879
	0.45974	56.402	48.9314	0.45974	47.829	38.525	0.45974	59.78	35.9171	0.45974	39.653	38.8569
	0.45974	58.934	48.5386	0.45974	37.862	38.0249	0.45974	58.962	35.6139	0.45974	48.602	39.2387
	0.45974	34.867	48.1295	0.45974	37.525	37.5583	0.45974	30.555	35.3165	0.45974	37.324	39.6289
	0.45974	21.165	47.7063	0.45974	55.527	37.1294	0.45974	29.716	35.0292	0.45974	33.956	40.0236
	0.45974	38.598	47.271	0.45974	25.956	36.7419	0.45974	17.673	34.7561	0.45974	28.071	40.4187
	0.45974	37.288	46.8256	0.45974	44.297	36.3993	0.45974	3.802	34.501	0.45974	61.904	40.8101
	0.45974	69.04	46.3721	0.45974	5.992	36.1041	0.45974	-18.573	34.2678	0.45974	61.792	41.1941
	0.45974	39.308	45.9123	0.45974	-0.088	35.8589	0.45974	12.481	34.0597	0.45974	47.648	41.567
	0.45974	35.3	45.448	0.45974	12.227	35.6653	0.45974	-5.328	33.8798	0.45974	46.684	41.9254
	0.45974	44.997	44.9808	0.45974	-13.595	35.5246	0.45974	26.408	33.7306	0.45974	54.864	42.2662
	0.45974	41.94	44.5121	0.45974	35.159	35.4375	0.45974	17.593	33.6145	0.45974	50.138	42.5868
	0.45974	48.202	44.0434	0.45974	52.285	35.404	0.45974	2.607	33.533	0.45974	14.864	42.8848
	0.45974	53.912	43.5758	0.45974	34.557	35.4235	0.45974	36.176	33.4877	0.45974	23.273	43.1582
	0.45974	48.912	43.1104	0.45974	57.504	35.495	0.45974	39.243	33.4791	0.45974	37.706	43.4054
	0.45974	33.799	42.6482	0.45974	46.621	35.6166	0.45974	54.67	33.5078	0.45974	17.888	43.6255
	0.45974	35.063	42.19	0.45974	27.108	35.786	0.45974	39.173	33.5736	0.45974	36.229	43.8176
	0.45974	46.11	41.7366	0.45974	8.108	36.0003	0.45974	45.784	33.6759	0.45974	52.716	43.9814
	0.45974	58.158	41.2887	0.45974	0.62	36.2561	0.45974	41.42	33.8139	0.45974	55.116	44.117
	0.45974	43.867	40.8468	0.45974	16.737	36.5496	0.45974	46.361	33.9861	0.45974	42.995	44.2251
	0.45974	28.022	40.4115	0.45974	50.99	36.8764	0.45974	60.525	34.1909	0.45974	39.35	44.3066
	0.45974	-5.985	39.9831	0.45974	54.772	37.2317	0.45974	42.814	34.4261	0.45974	54.35	44.3627
	0.45974	17.642	39.5622	0.45974	54.551	37.6106	0.45974	56.128	34.6894	0.45974	62.319	44.3951
	0.45974	36.47	39.1492	0.45974	47.696	38.0078	0.45974	37.906	34.978	0.45974	43.696	44.4057
	0.45974	41.42	38.7444	0.45974	58.266	38.4177	0.45974	42.014	35.2893	0.45974	53.322	44.3965
	0.45974	44.015	38.3485	0.45974	26.239	38.8345	0.45974	31.827	35.6202	0.45974	38.25	44.3698
	0.45974	55.886	37.9617	0.45974	19.736	39.2526	0.45974	44.774	35.9676	0.45974	44.708	44.3281
	0.45974	62.842	37.5846	0.45974	10.599	39.6663	0.45974	51.468	36.3284	0.45974	46.334	44.274
	0.45974	64.777	37.2177	0.45974	45.39	40.07	0.45974	48.212	36.6995	0.45974	53.53	44.2101
	0.45974	33.855	36.8617	0.45974	79.079	40.4582	0.45974	1.643	37.0777	0.45974	44.217	44.139
	0.45974	12.337	36.5171	0.45974	41.616	40.8257	0.45974	15.564	37.46	0.45974	47.639	44.0635
	0.45974	23	36.1848	0.45974	47.469	41.1675	0.45974	28.669	37.8433	0.45974	47.402	43.9858
	0.45974	49.144	35.8653	0.45974	34.693	41.4789	0.45974	34.225	38.225	0.45974	49.767	43.9084
	0.45974	45.09	35.5596	0.45974	50.692	41.756	0.45974	30.035	38.6024	0.45974	28.192	43.8335
	0.45974	33.315	35.2686	0.45974	60.608	41.9949	0.45974	37.248	38.9733	0.45974	26.431	43.7631
	0.45974	53.62	34.993	0.45974	58.337	42.1925	0.45974	32.883	39.3354	0.45974	33.48	43.699
	0.45974	42.143	34.7337	0.45974	33.262	42.3462	0.45974	32.24	39.687	0.45974	50.199	43.6426
	0.45974	42.817	34.4919	0.45974	38.594	42.454	0.45974	28.469	40.0265	0.45974	54.843	43.5952
	0.45974	44.307	34.2684	0.45974	14.117	42.5146	0.45974	31.532	40.3525	0.45974	46.309	43.5577
	0.45974	40.361	34.064	0.45974	21.873	42.5273	0.45974	46.806	40.664	0.45974	60.319	43.5307
	0.45974	28.599	33.8798	0.45974	59.437	42.4919	0.45974	56.133	40.9604	0.45974	25.624	43.5145
	0.45974	16.177	33.7167	0.45974	52.961	42.4089	0.45974	61.799	41.2411	0.45974	44.282	43.509
	0.45974	21.259	33.5753	0.45974	22.67	42.2796	0.45974	11.781	41.5059	0.45974	52.187	43.514
	0.45974	-7.562	33.4564	0.45974	35.906	42.1058	0.45974	41.554	41.7549	0.45974	48.496	43.5289
	0.45974	36.969	33.3607	0.45974	52.807	41.8898	0.45974	24.757	41.9884	0.45974	18.565	43.5527
	0.45974	32.634	33.2886	0.45974	70.456	41.6345	0.45974	39.946	42.2068	0.45974	24.707	43.5843
	0.45974	25.778	33.2406	0.45974	56.982	41.3434	0.45974	51.352	42.4108	0.45974	51.527	43.6224
	0.45974	38.873	33.2168	0.45974	58.257	41.0205	0.45974	50.75	42.6011	0.45974	48.891	43.6654
	0.45974	40.876	33.2174	0.45974	55.363	40.6698	0.45974	75.339	42.7786	0.45974	59.295	43.7117
	0.45974	43.377	33.2424	0.45974	52.839	40.2959	0.45974	44.778	42.9443	0.45974	35.487	43.7591
	0.45974	44.924	33.2914	0.45974	33.199	39.9036	0.45974	55.477	43.0991	0.45974	52.8	43.806
	0.45974	41.391	33.364	0.45974	41.66	39.498	0.45974	51.137	43.2442	0.45974	39.4	43.8502
	0.45974	0.703	33.4596	0.45974	42.769	39.0841	0.45974	40.703	43.3805	0.45974	59.807	43.8898
	0.45974	7.951	33.5775	0.45974	47.89	38.6671	0.45974	39.438	43.5091	0.45974	27.677	43.9227
	0.45974	31.673	33.7168	0.45974	43.75	38.2521	0.45974	36.328	43.6308	0.45974	47.226	43.947
	0.45974	31.1	33.8762	0.45974	47.709	37.844	0.45974	63.311	43.7466	0.45974	32.938	43.9607
	0.45974	19.905	34.0545	0.45974	35.508	37.4477	0.45974	49.695	43.8569	0.45974	55.317	43.9623
	0.45974	29.907	34.2502	0.45974	29.358	37.0676	0.45974	71.817	43.9625	0.45974	36.512	43.9501
	0.45974	30.394	34.4618	0.45974	9.853	36.7079	0.45974	50.277	44.0639	0.45974	45.163	43.9225
	0.45974	20.174	34.6875	0.45974	34.926	36.3724	0.45974	48.456	44.1613	0.45974	42.939	43.8785
	0.45974	13.52	34.9255	0.45974	8.751	36.0646	0.45974	50.001	44.2549	0.45974	46.032	43.8169
	0.45974	62.967	35.1739	0.45974	24.8	35.7874	0.45974	33.011	44.3447	0.45974	34.859	43.7371
	0.45974	41.178	35.4306	0.45974	34.583	35.5432	0.45974	44.72	44.4305	0.45974	46.962	43.6384
	0.45974	62.524	35.6936	0.45974	45.543	35.3339	0.45974	36.072	44.5122	0.45974	32.127	43.5206
	0.45974	53.887	35.9608	0.45974	5.557	35.161	0.45974	32.241	44.5892	0.45974	45.397	43.3835
	0.45974	72.676	36.2301	0.45974	40.017	35.0252	0.45974	35.276	44.661	0.45974	46.291	43.2274
	0.45974	71.921	36.4994	0.45974	29.885	34.9268	0.45974	-5.714	44.727	0.45974	46.128	43.0527
	0.45974	38.881	36.7665	0.45974	55.043	34.8653	0.45974	24.12	44.7865	0.45974	48.709	42.86
	0.45974	16.808	37.0295	0.45974	35.145	34.8401	0.45974	46.02	44.8387	0.45974	45.335	42.6501
	0.45974	42.117	37.2864	0.45974	-15.722	34.8499	0.45974	34.813	44.8828	0.45974	52.626	42.4241
	0.45974	48.371	37.5352	0.45974	9.102	34.8928	0.45974	27.259	44.9181	0.45974	19.639	42.1832
	0.45974	24.087	37.7742	0.45974	20.876	34.9666	0.45974	51.622	44.9436	0.45974	24.971	41.9287
	0.45974	6.762	38.0017	0.45974	42.569	35.0688	0.45974	50.093	44.9588	0.45974	63.966	41.6622
	0.45974	31.81	38.2162	0.45974	53.752	35.1965	0.45974	65.326	44.9627	0.45974	75.907	41.3852
	0.45974	22.657	38.4163	0.45974	17.274	35.3464	0.45974	51.338	44.9549	0.45974	41.251	41.0995
	0.45974	47.591	38.6006	0.45974	40.609	35.5153	0.45974	45.76	44.9349	0.45974	71.648	40.8066
	0.45974	30.414	38.7682	0.45974	50.834	35.6995	0.45974	33.577	44.9022	0.45974	59.268	40.5085
	0.45974	17.505	38.918	0.45974	49.901	35.8954	0.45974	66.85	44.8567	0.45974	47.898	40.2068
	0.45974	33.863	39.0493	0.45974	59.922	36.0996	0.45974	70.696	44.7982	0.45974	19.522	39.9032
	0.45974	27.092	39.1616	0.45974	52.439	36.3083	0.45974	42.877	44.7269	0.45974	62.526	39.5995
	0.45974	36.282	39.2543	0.45974	31.433	36.5181	0.45974	27.817	44.6431	0.45974	31.825	39.2973
	0.45974	52.506	39.3273	0.45974	39.745	36.7259	0.45974	42.401	44.5472	0.45974	29.505	38.9981
	0.45974	42.228	39.3803	0.45974	39.38	36.9283	0.45974	38.991	44.4398	0.45974	22.731	38.7036
	0.45974	41.266	39.4136	0.45974	57.741	37.1226	0.45974	50.499	44.3216	0.45974	40.308	38.4151
	0.45974	45.645	39.4272	0.45974	21.349	37.3062	0.45974	55.373	44.1938	0.45974	-3.086	38.1338
	0.45974	41.168	39.4215	0.45974	30.409	37.477	0.45974	64.108	44.0575	0.45974	17.09	37.8608
	0.45974	50.823	39.397	0.45974	32.242	37.6332	0.45974	73.22	43.9138	0.45974	26.76	37.5974
	0.45974	46.919	39.3543	0.45974	45.679	37.7732	0.45974	40.045	43.7643	0.45974	47.193	37.3444
	0.45974	43.573	39.2942	0.45974	43.716	37.8961	0.45974	46.727	43.6105	0.45974	30.813	37.1026
	0.45974	49.38	39.2174	0.45974	20.277	38.0012	0.45974	47.709	43.454	0.45974	18.797	36.8728
	0.45974	45.105	39.1248	0.45974	27.663	38.0883	0.45974	57.192	43.2962	0.45974	31.987	36.6557
	0.45974	36.539	39.0175	0.45974	57.953	38.1575	0.45974	52.791	43.1391	0.45974	18.702	36.4518
	0.45974	30.418	38.8966	0.45974	44.256	38.2091	0.45974	36.111	42.9842	0.45974	27.024	36.2615
	0.45974	60.065	38.7631	0.45974	55.034	38.2442	0.45974	46.089	42.8332	0.45974	50.973	36.0852
	0.45974	61.974	38.6183	0.45974	36.507	38.2638	0.45974	18.996	42.6878	0.45974	59.435	35.9232
	0.45974	62.196	38.4633	0.45974	47.22	38.2695	0.45974	39.54	42.5495	0.45974	42.89	35.7758
	0.45974	42.26	38.2996	0.45974	31.673	38.2627	0.45974	38.355	42.4197	0.45974	45.207	35.6433
	0.45974	54.166	38.1282	0.45974	52.956	38.2456	0.45974	32.214	42.2997	0.45974	58.213	35.5258
	0.45974	27.69	37.9506	0.45974	53.94	38.22	0.45974	44.996	42.1906	0.45974	50.828	35.4234
	0.45974	51.943	37.7681	0.45974	20.373	38.1878	0.45974	52.988	42.0935	0.45974	27.067	35.3364
	0.45974	16.185	37.582	0.45974	24.047	38.1514	0.45974	24.919	42.009	0.45974	64.69	35.2649
	0.45974	13.842	37.3936	0.45974	36.446	38.1129	0.45974	25.89	41.9378	0.45974	30.986	35.209
	0.45974	15.127	37.2042	0.45974	46.396	38.0743	0.45974	13.191	41.8801	0.45974	25.619	35.1686
	0.45974	11.402	37.0152	0.45974	22.545	38.0377	0.45974	31.653	41.8361	0.45974	21.084	35.1441
	0.45974	11.906	36.8279	0.45974	47.097	38.0048	0.45974	15.599	41.8057	0.45974	24.075	35.1353
	0.45974	6.485	36.6436	0.45974	34.829	37.9775	0.45974	61.248	41.7883	0.45974	12.676	35.1424
	0.45974	10.394	36.4635	0.45974	17.452	37.9569	0.45974	51.655	41.7834	0.45974	47.924	35.1653
	0.45974	38.457	36.2887	0.45974	45.784	37.9445	0.45974	28.287	41.7902	0.45974	23.457	35.2041
	0.45974	56.511	36.1207	0.45974	39.767	37.941	0.45974	33.173	41.8076	0.45974	9.878	35.2585
	0.45974	50.425	35.9605	0.45974	9.037	37.9474	0.45974	25.607	41.8343	0.45974	35.835	35.3285
	0.45974	46.698	35.8093	0.45974	40.759	37.9637	0.45974	42.145	41.8688	0.45974	62.374	35.4138
	0.45974	47.848	35.6681	0.45974	41.03	37.9903	0.45974	52.217	41.9095	0.45974	31.927	35.5139
	0.45974	67.935	35.538	0.45974	48.157	38.0269	0.45974	46.777	41.9547	0.45974	37.47	35.6285
	0.45974	36.29	35.4201	0.45974	30.306	38.0731	0.45974	46.646	42.0023	0.45974	37.111	35.7568
	0.45974	43.137	35.3152	0.45974	37.273	38.1279	0.45974	81.02	42.0504	0.45974	41.864	35.8982
	0.45974	-0.918	35.2244	0.45974	38.425	38.1906	0.45974	43.046	42.0968	0.45974	38.939	36.0517
	0.45974	26.241	35.1483	0.45974	11.545	38.2597	0.45974	50.129	42.1395	0.45974	63.067	36.2163
	0.45974	37.275	35.0878	0.45974	31.598	38.3341	0.45974	61.124	42.1765	0.45974	39.792	36.3906
	0.45974	50.899	35.0435	0.45974	33.037	38.4121	0.45974	54.233	42.2055	0.45974	49.16	36.5733
	0.45974	24.943	35.0161	0.45974	40.025	38.4921	0.45974	35.184	42.2246	0.45974	22.68	36.7627
	0.45974	43.947	35.0062	0.45974	53.206	38.5725	0.45974	26.144	42.2319	0.45974	16.078	36.9568
	0.45974	61.745	35.0141	0.45974	58.556	38.6514	0.45974	49.418	42.2253	0.45974	44.511	37.1537
	0.45974	49.697	35.0402	0.45974	23.784	38.7272	0.45974	11.185	42.2034	0.45974	23.116	37.3512
	0.45974	22.104	35.0849	0.45974	39.145	38.7982	0.45974	61.331	42.1645	0.45974	32.654	37.5469
	0.45974	28.342	35.1482	0.45974	56.17	38.8628	0.45974	68.039	42.1073	0.45974	33.193	37.7383
	0.45974	43.823	35.2302	0.45974	47.985	38.9196	0.45974	47.062	42.0307	0.45974	38.974	37.9228
	0.45974	46.695	35.331	0.45974	44.947	38.9673	0.45974	52.874	41.9338	0.45974	33.672	38.0977
	0.45974	46.192	35.4505	0.45974	51.706	39.0049	0.45974	28.195	41.816	0.45974	55.457	38.2599
	0.45974	7.062	35.5883	0.45974	30.805	39.0316	0.45974	29.47	41.6768	0.45974	37.565	38.4067
	0.45974	22.728	35.7442	0.45974	42.28	39.0468	0.45974	39.505	41.516	0.45974	5.893	38.5353
	0.45974	49.421	35.9178	0.45974	10.475	39.0503	0.45974	39.724	41.3337	0.45974	8.953	38.6428
	0.45974	45.954	36.1084	0.45974	45.944	39.0419	0.45974	35.115	41.1304	0.45974	50.736	38.7263
	0.45974	40.777	36.3157	0.45974	49.533	39.0219	0.45974	59.46	40.9066	0.45974	28.903	38.7833
	0.45974	44.336	36.5388	0.45974	39.672	38.9909	0.45974	23.995	40.6631	0.45974	46.239	38.8112
	0.45974	12.71	36.7769	0.45974	43.525	38.9497	0.45974	29.504	40.4012	0.45974	29.61	38.8078
	0.45974	6.732	37.0294	0.45974	86.292	38.8994	0.45974	44.626	40.1219	0.45974	43.132	38.771
	0.45974	20.809	37.2952	0.45974	45.574	38.8412	0.45974	44.668	39.827	0.45974	46.809	38.6989
	0.45974	-5.101	37.5734	0.45974	62.775	38.7766	0.45974	39.92	39.5179	0.45974	52.843	38.59
	0.45974	50.74	37.863	0.45974	61.551	38.7074	0.45974	29.685	39.1966	0.45974	41.455	38.4434
	0.45974	56.529	38.1629	0.45974	41.02	38.6354	0.45974	48.441	38.8651	0.45974	73.223	38.2583
	0.45974	48.807	38.472	0.45974	-14.497	38.5626	0.45974	46.9	38.5254	0.45974	61.703	38.0344
	0.45974	39.685	38.7892	0.45974	2.598	38.4909	0.45974	61.618	38.1797	0.45974	18.886	37.7718
	0.45974	58.099	39.1133	0.45974	24.82	38.4223	0.45974	33.306	37.8301	0.45974	40.75	37.4712
	0.45974	37.138	39.4434	0.45974	34.307	38.359	0.45974	22.287	37.479	0.45974	55.642	37.1337
	0.45974	40.728	39.778	0.45974	42.12	38.3029	0.45974	15.725	37.1287	0.45974	51.105	36.7606
	0.45974	35.532	40.1162	0.45974	13.861	38.2558	0.45974	21.993	36.7812	0.45974	59.425	36.3542
	0.45974	17.339	40.4568	0.45974	34.574	38.2195	0.45974	33.912	36.4387	0.45974	27.422	35.9169
	0.45974	13.241	40.7987	0.45974	49.321	38.1955	0.45974	37.376	36.1032	0.45974	27.651	35.4517
	0.45974	38.074	41.1408	0.45974	1.277	38.1853	0.45974	37.228	35.7768	0.45974	21.858	34.9618
	0.45974	42.344	41.482	0.45974	45.566	38.1898	0.45974	26.397	35.4612	0.45974	47.316	34.4511
	0.45974	65.931	41.8212	0.45974	51.874	38.2099	0.45974	73.922	35.1581	0.45974	31.834	33.9237
	0.45974	62.527	42.1575	0.45974	36.526	38.2461	0.45974	66.146	34.8691	0.45974	45.064	33.3839
	0.45974	61.204	42.4898	0.45974	65.294	38.2987	0.45974	21.015	34.5954	0.45974	7.819	32.8364
	0.45974	54.251	42.8171	0.45974	47.698	38.3676	0.45974	25.243	34.3381	0.45974	19.122	32.2861
	0.45974	42.413	43.1386	0.45974	29.329	38.4524	0.45974	26.931	34.0982	0.45974	44.522	31.7381
	0.45974	64.989	43.4533	0.45974	38.724	38.5526	0.45974	41.73	33.8763	0.45974	40.343	31.1973
	0.45974	56.524	43.7603	0.45974	52.333	38.667	0.45974	15.015	33.6729	0.45974	30.978	30.669
	0.45974	68.069	44.0587	0.45974	48.508	38.7945	0.45974	22.997	33.4883	0.45974	12.443	30.1581
	0.45974	15.652	44.3475	0.45974	12.149	38.9335	0.45974	42.431	33.3226	0.45974	36.358	29.6696
	0.45974	19.4	44.6261	0.45974	28.335	39.0824	0.45974	24.232	33.1756	0.45974	33.665	29.2082
	0.45974	32.267	44.8933	0.45974	33.169	39.2392	0.45974	46.339	33.047	0.45974	13.02	28.7786
	0.45974	34.383	45.1484	0.45974	34.78	39.4019	0.45974	45.44	32.9362	0.45974	37.034	28.3846
	0.45974	41.962	45.3905	0.45974	22.385	39.5683	0.45974	11.766	32.8426	0.45974	52.717	28.0303
	0.45974	42.53	45.6186	0.45974	40.771	39.7362	0.45974	-2.486	32.7652	0.45974	29.675	27.7189
	0.45974	47.357	45.8318	0.45974	48.751	39.9032	0.45974	14.139	32.7031	0.45974	5.582	27.4533
	0.45974	48.004	46.0292	0.45974	53.902	40.0672	0.45974	26.655	32.6552	0.45974	8.511	27.236
	0.45974	43.136	46.2099	0.45974	63.222	40.226	0.45974	60.448	32.6202	0.45974	22.128	27.0686
	0.45974	31.145	46.3727	0.45974	57.498	40.3774	0.45974	60.134	32.5968	0.45974	5.959	26.9525
	0.45974	60.245	46.5168	0.45974	37.259	40.5196	0.45974	51.304	32.5838	0.45974	14.091	26.8883
	0.45974	29.858	46.6411	0.45974	19.914	40.6509	0.45974	41.187	32.5798	0.45974	2.75	26.876
	0.45974	65.397	46.7446	0.45974	31.118	40.7697	0.45974	44.64	32.5834	0.45974	0.362	26.915
	0.45974	67.61	46.8265	0.45974	35.674	40.8749	0.45974	28.978	32.5931	0.45974	12.19	27.0041
	0.45974	43.462	46.8855	0.45974	34.843	40.9654	0.45974	35.543	32.6078	0.45974	36.482	27.1417
	0.45974	42.242	46.9207	0.45974	18.637	41.0408	0.45974	28.776	32.6261	0.45974	34.967	27.3254
	0.45974	58.556	46.9312	0.45974	53.938	41.1006	0.45974	31.302	32.6469	0.45974	35.796	27.5525
	0.45974	60.15	46.9162	0.45974	46.172	41.1448	0.45974	19.729	32.6692	0.45974	55.54	27.8197
	0.45974	78.106	46.8747	0.45974	72.362	41.1738	0.45974	29.098	32.692	0.45974	21.604	28.1234
	0.45974	67.466	46.8061	0.45974	57.079	41.1882	0.45974	20.235	32.7145	0.45974	27.358	28.4598
	0.45974	38.773	46.7095	0.45974	47.687	41.1892	0.45974	32.372	32.7361	0.45974	51.198	28.8244
	0.45974	45.75	46.5846	0.45974	59.875	41.1778	0.45974	29.014	32.7562	0.45974	43.721	29.2128
	0.45974	33.221	46.4307	0.45974	51.359	41.1559	0.45974	24.852	32.7745	0.45974	24.34	29.6204
	0.45974	17.789	46.2478	0.45974	29.504	41.125	0.45974	18.668	32.7908	0.45974	44.096	30.0425
	0.45974	38.149	46.0356	0.45974	37.164	41.0872	0.45974	3.347	32.8052	0.45974	32.432	30.4747
	0.45974	39.599	45.7942	0.45974	48.815	41.0449	0.45974	37.453	32.8179	0.45974	30.365	30.9123
	0.45974	57.528	45.5237	0.45974	48.323	41.0003	0.45974	38.944	32.8292	0.45974	18.795	31.351
	0.45974	52.345	45.2248	0.45974	14.856	40.9556	0.45974	61.301	32.8397	0.45974	24.842	31.7868
	0.45974	40.156	44.898	0.45974	41.208	40.9133	0.45974	45.241	32.8501	0.45974	17.858	32.2157
	0.45974	39.89	44.5442	0.45974	48.406	40.8759	0.45974	4.411	32.8613	0.45974	14.04	32.6343
	0.45974	34.994	44.1645	0.45974	55.253	40.8457	0.45974	40.633	32.8741	0.45974	31.758	33.0397
	0.45974	4.074	43.7603	0.45974	31.461	40.825	0.45974	29.223	32.8898	0.45974	77.689	33.4293
	0.45974	42.377	43.3331	0.45974	7.205	40.8158	0.45974	40.651	32.9095	0.45974	27.865	33.801
	0.45974	27.1	42.8848	0.45974	40.354	40.82	0.45974	45.229	32.9346	0.45974	17.579	34.1533
	0.45974	53.402	42.4174	0.45974	26.918	40.8391	0.45974	29.821	32.9666	0.45974	41.553	34.4853
	0.45974	64.003	41.9333	0.45974	32.713	40.8745	0.45974	46.683	33.0068	0.45974	31.879	34.7965
	0.45974	54.335	41.4349	0.45974	40.511	40.9273	0.45974	36.38	33.0567	0.45974	61.548	35.087
	0.45974	43.313	40.9249	0.45974	42.849	40.9981	0.45974	42.774	33.1179	0.45974	32.334	35.3576
	0.45974	41.684	40.4062	0.45974	22.055	41.0872	0.45974	29.08	33.1918	0.45974	43.922	35.6092
	0.45974	55.529	39.8819	0.45974	45.937	41.1947	0.45974	37.408	33.2798	0.45974	34.16	35.8435
	0.45974	57.162	39.3552	0.45974	56.667	41.3201	0.45974	32.168	33.3833	0.45974	22.014	36.0627
	0.45974	34.37	38.8292	0.45974	39.409	41.4626	0.45974	37.586	33.5037	0.45974	27.83	36.2691
	0.45974	33.786	38.3076	0.45974	25.974	41.6211	0.45974	49.853	33.6421	0.45974	49.578	36.4654
	0.45974	62.653	37.7937	0.45974	39.932	41.7941	0.45974	36.772	33.7997	0.45974	20.674	36.6546
	0.45974	39.313	37.2909	0.45974	38.609	41.9798	0.45974	43.81	33.9775	0.45974	35.947	36.84
	0.45974	52.332	36.8029	0.45974	56.895	42.176	0.45974	34.486	34.1763	0.45974	38.176	37.0244
	0.45974	39.855	36.333	0.45974	54.557	42.3805	0.45974	35.052	34.3968	0.45974	37.365	37.2113
	0.45974	44.244	35.8847	0.45974	32.565	42.5906	0.45974	14.1	34.6394	0.45974	27.739	37.4037
	0.45974	28.425	35.4613	0.45974	33.288	42.8036	0.45974	10.741	34.9044	0.45974	54.57	37.6048
	0.45974	32.359	35.0659	0.45974	47.618	43.0167	0.45974	0.024	35.1921	0.45974	62.478	37.8172
	0.45974	22.483	34.7014	0.45974	34.06	43.2268	0.45974	8.061	35.5022	0.45974	31.902	38.0434
	0.45974	23.857	34.3708	0.45974	52.242	43.4309	0.45974	10.647	35.8347	0.45974	40.196	38.2855
	0.45974	43.285	34.0767	0.45974	55.931	43.626	0.45974	39.179	36.1889	0.45974	35.426	38.5451
	0.45974	21.477	33.8212	0.45974	14.684	43.8094	0.45974	52.644	36.5644	0.45974	19.417	38.8235
	0.45974	22.742	33.6067	0.45974	55.625	43.9784	0.45974	56.812	36.9602	0.45974	21.612	39.121
	0.45974	43.602	33.4348	0.45974	73.308	44.1302	0.45974	35.999	37.3754	0.45974	47.387	39.4379
	0.45974	25.254	33.307	0.45974	47.32	44.2628	0.45974	38.72	37.8089	0.45974	53.968	39.7734
	0.45974	41.971	33.2245	0.45974	52.406	44.3741	0.45974	29.964	38.2592	0.45974	46.49	40.1265
	0.45974	19.373	33.1882	0.45974	57.35	44.4622	0.52283	39.936	38.7249	0.45974	37.919	40.4953
	0.45974	-5.685	33.1984	0.45974	37.138	44.5259	0.52283	63.542	39.2045	0.45974	29.904	40.8775
	0.45974	24.495	33.2555	0.45974	29.295	44.5642	0.52283	43.212	39.6963	0.45974	49.374	41.2701
	0.45974	40.15	33.3591	0.45974	43.665	44.5766	0.52283	55.851	40.1985	0.45974	22.483	41.6693
	0.45974	45.977	33.5088	0.45974	52.449	44.5629	0.52283	31.994	40.7092	0.45974	53.342	42.0714
	0.45974	6.696	33.7037	0.45974	67.497	44.5234	0.52283	47.368	41.2267	0.45974	54.897	42.4717
	0.45974	32.638	33.9425	0.45974	62.094	44.4587	0.52283	40.102	41.749	0.45974	34.436	42.8655
	0.45974	21.994	34.2239	0.45974	65.412	44.3701	0.58615	52.158	42.274	0.45974	35.736	43.2477
	0.45974	24.012	34.546	0.45974	36.824	44.259	0.58615	38.013	42.8	0.45974	49.716	43.6129
	0.45974	34.181	34.9066	0.45974	20.24	44.1273	0.58615	49.116	43.3251	0.45974	30.549	43.9557
	0.45974	16.868	35.3036	0.45974	40.453	43.9772	0.58615	45.035	43.8474	0.45974	35.731	44.2706
	0.45974	37.708	35.7342	0.45974	47.695	43.8113	0.58615	25.922	44.3652	0.45974	41.868	44.5522
	0.45974	11.414	36.1958	0.45974	17.549	43.6325	0.65013	39.291	44.8768	0.45974	31.375	44.7953
	0.45974	68.041	36.6853	0.45974	30.218	43.4439	0.65013	56.615	45.3807	0.45974	46.681	44.9951
	0.45974	62.161	37.1995	0.45974	59.43	43.2487	0.65013	14.921	45.8754	0.45974	49.612	45.1471
	0.45974	33.434	37.7353	0.45974	29.178	43.0504	0.65013	49.126	46.3596	0.45974	45.67	45.2472
	0.45974	37.646	38.2891	0.45974	42.347	42.8523	0.65013	43.885	46.8321	0.45974	42.373	45.292
	0.45974	30.715	38.8576	0.45974	43.897	42.658	0.65013	47.791	47.2919	0.45974	62.509	45.2787
	0.45974	39.605	39.4371	0.45974	41.696	42.471	0.71469	65.615	47.7382	0.45974	48.254	45.2051
	0.45974	35.701	40.0241	0.45974	40.223	42.2946	0.71469	53.854	48.1701	0.45974	51.414	45.07
	0.45974	65.999	40.615	0.45974	50.348	42.1322	0.71469	63.47	48.5871	0.45974	56.959	44.8728
	0.45974	53.279	41.2062	0.45974	47.626	41.9866	0.71469	19.796	48.9889	0.45974	39.362	44.614
	0.45974	49.1	41.7942	0.45974	52.5	41.8609	0.71469	50.62	49.375	0.45974	41.655	44.2948
	0.45974	43.827	42.3755	0.45974	36.271	41.7575	0.71469	47.478	49.7456	0.45974	64.723	43.9174
	0.45974	41.249	42.9467	0.45974	26.827	41.6786	0.77867	70.585	50.1007	0.45974	50.145	43.4848
	0.45974	56.38	43.5045	0.45974	49.025	41.626	0.77867	60.818	50.4402	0.45974	50.933	43.001
	0.45974	41.325	44.0457	0.45974	22.009	41.6013	0.77867	48.466	50.7647	0.45974	30.83	42.4706
	0.45974	49.198	44.5673	0.45974	24.311	41.6055	0.84386	60.229	51.0746	0.45974	44.278	41.8992
	0.45974	25.398	45.0663	0.45974	34.505	41.6393	0.84386	35.45	51.3704	0.45974	64.483	41.2927
	0.45974	72.041	45.54	0.45974	64.473	41.7029	0.84386	54.595	51.6527	0.45974	35.544	40.6582
	0.45974	40.595	45.9858	0.45974	36.095	41.7962	0.84386	45.946	51.9224	0.45974	53.958	40.0028
	0.45974	36.861	46.4014	0.45974	58.746	41.9187	0.84386	67.658	52.1801	0.45974	34.393	39.3344
	0.45974	35.076	46.7844	0.45974	37.828	42.0693	0.84386	58.427	52.4269	0.45974	68.399	38.6609
	0.45974	32.62	47.1329	0.45974	41.376	42.2465	0.84386	52.962	52.6635	0.45974	54.561	37.9905
	0.45974	64.008	47.4449	0.45974	57.664	42.4488	0.84386	58.206	52.891	0.45974	52.485	37.3317
	0.45974	63.457	47.7191	0.45974	20.726	42.6742	0.90962	51.535	53.1103	0.45974	23.351	36.6925
	0.45974	53.961	47.954	0.45974	36.374	42.9203	0.90962	62.953	53.3223	0.45974	42.896	36.0808
	0.45974	46.643	48.1484	0.45974	59.55	43.1846	0.90962	51.027	53.5282	0.45974	57.973	35.5046
	0.45974	49.592	48.3015	0.45974	37.122	43.4646	0.90962	44.422	53.7288	0.45974	34.374	34.971
	0.45974	54.599	48.4125	0.45974	46.582	43.7572	0.90962	44.954	53.9252	0.45974	37.303	34.4866
	0.45974	68.942	48.481	0.45974	47.091	44.0595	0.97527	42.965	54.1183	0.45974	-12.882	34.0576
	0.45974	55.893	48.5069	0.45974	56.816	44.3685	0.97527	62.774	54.3088	0.45974	3.456	33.6891
	0.45974	41.722	48.4901	0.45974	32.495	44.6814	0.97527	51.952	54.4979	0.45974	25.677	33.3857
	0.45974	44.511	48.431	0.45974	46.43	44.9952	0.97527	60.682	54.6862	0.45974	20.099	33.1506
	0.45974	60.274	48.33	0.45974	38.893	45.3072	0.97527	56.757	54.8747	0.45974	3.172	32.9863
	0.45974	33.804	48.1881	0.52283	31.42	45.6148	1.04007	32.252	55.0639	0.45974	20.222	32.8942
	0.45974	54.435	48.0061	0.52283	53.648	45.9154	1.04007	66.659	55.2545	0.45974	32.356	32.8746
	0.45974	28.621	47.7854	0.52283	40.979	46.2071	1.04007	41.19	55.4473	0.45974	20.85	32.9267
	0.45974	24.445	47.5275	0.52283	54.456	46.488	1.04007	46.912	55.6429	0.45974	33.116	33.0488
	0.45974	38.927	47.2341	0.58615	21.713	46.7563	1.04007	68.793	55.8417	0.45974	25.388	33.2377
	0.45974	45.357	46.9071	0.58615	56.592	47.0109	1.04007	62.795	56.0443	0.45974	39.216	33.4898
	0.45974	47.013	46.5488	0.58615	65.702	47.251	1.10523	45.535	56.2512	0.45974	20.101	33.8
	0.45974	60.506	46.1615	0.58615	50.505	47.4759	1.10523	67.832	56.4629	0.45974	32.136	34.1625
	0.45974	39.676	45.7477	0.58615	16.568	47.6856	1.10523	63.167	56.6797	0.45974	34.766	34.5707
	0.45974	28.533	45.3102	0.58615	63.163	47.8803	1.10523	39.6	56.902	0.45974	58.251	35.0173
	0.45974	23.581	44.8518	0.58615	56.882	48.0605	1.17029	53.919	57.13	0.45974	16.598	35.4945
	0.45974	53.103	44.3756	0.65013	53.975	48.2272	1.17029	69.769	57.3642	0.45974	28.25	35.9939
	0.45974	48.76	43.8846	0.65013	30.582	48.3816	1.17029	47.337	57.6048	0.45974	20.825	36.5068
	0.45974	27.752	43.3822	0.65013	56.857	48.5253	1.17029	51.398	57.8521	0.45974	29.532	37.0244
	0.45974	67.282	42.8715	0.65013	57.562	48.66	1.17029	66.569	58.1062	0.45974	44.359	37.5378
	0.45974	64.725	42.3558	0.71469	62.863	48.7878	1.17029	56.584	58.3675	0.45974	30.018	38.0381
	0.45974	56.89	41.8384	0.71469	40.043	48.9111	1.17029	63.25	58.6361	0.45974	61.962	38.5168
	0.45974	69.961	41.3226	0.71469	37.78	49.0321	1.23697	56.923	58.9121	0.45974	43.253	38.9656
	0.45974	49.736	40.8115	0.71469	44.911	49.1534	1.23697	70.951	59.1955	0.45974	10.601	39.3768
	0.45974	25.481	40.3082	0.71469	35.8	49.2775	1.23697	57.355	59.4866	0.45974	48.488	39.7433
	0.45974	45.846	39.8156	0.71469	69.772	49.4071	1.23697	49.347	59.7853	0.45974	54.649	40.0587
	0.45974	39.479	39.3366	0.77867	76.467	49.5447	1.23697	68.235	60.0916	0.45974	33.671	40.3177
	0.45974	64.753	38.8738	0.77867	75.156	49.6927	1.3028	81.562	60.4054	0.45974	33.362	40.5155
	0.45974	42.093	38.4294	0.77867	56.164	49.8536	1.3028	73.741	60.7266	0.45974	52.597	40.6486
	0.45974	21.361	38.0057	0.77867	50.921	50.0295	1.3028	73.973	61.0551	0.45974	61.443	40.7146
	0.45974	41.735	37.6043	0.77867	57.413	50.2225	1.3028	65.012	61.3905	0.45974	69.416	40.7119
	0.45974	49.02	37.2269	0.77867	44.959	50.4342	1.3028	54.536	61.7326	0.45974	48.89	40.6404
	0.45974	52.727	36.8746	0.77867	46.43	50.6662	1.36968	38.886	62.0809	0.45974	62.46	40.5008
	0.45974	49.433	36.5482	0.77867	69.517	50.9196	1.36968	63.941	62.4349	0.45974	47.629	40.2951
	0.45974	47.514	36.2483	0.84386	36.182	51.1954	1.36968	76.826	62.794	0.45974	46.022	40.0263
	0.45974	41.539	35.9748	0.84386	26.997	51.4939	1.36968	46.453	63.1577	0.45974	56.229	39.6985
	0.45974	22.785	35.7277	0.84386	9.279	51.8154	1.36968	46.764	63.5251	0.45974	61.043	39.3167
	0.45974	34.149	35.5061	0.90962	23.547	52.1596	1.36968	54.705	63.8954	0.45974	71.008	38.8868
	0.45974	10.845	35.3093	0.90962	38.093	52.5261	1.36968	59.328	64.2677	0.45974	24.654	38.4152
	0.45974	-36.252	35.1358	0.90962	46.662	52.9138	1.36968	77.302	64.6409	0.45974	33.393	37.9095
	0.45974	-22.384	34.9841	0.90962	52.493	53.3216	1.43487	52.38	65.0141	0.45974	48.403	37.3773
	0.45974	-7.162	34.852	0.90962	59.457	53.7478	1.43487	54.217	65.386	0.45974	44.23	36.8271
	0.45974	17.472	34.7375	0.90962	61.656	54.1906	1.43487	43.643	65.7554	0.45974	30.867	36.2674
	0.45974	46.06	34.6381	0.90962	54.289	54.6479	1.43487	76.316	66.121	0.45974	55.054	35.7067
	0.45974	66.324	34.5509	0.90962	50.073	55.1172	1.50048	51.254	66.4815	0.45974	45.476	35.1539
	0.45974	56.333	34.4734	0.97527	73.65	55.5959	1.50048	76.445	66.8356	0.45974	35.793	34.6175
	0.45974	47.515	34.4023	0.97527	42.928	56.0811	1.50048	84.455	67.1818	0.45974	11.636	34.1059
	0.45974	44.003	34.3349	0.97527	82.726	56.57	1.50048	77.727	67.5188	0.45974	-18.681	33.6267
	0.45974	27.951	34.2679	0.97527	44.908	57.0596	1.50048	60.541	67.8452	0.45974	-26.279	33.1873
	0.45974	23.451	34.1985	0.97527	58.771	57.5467	1.50048	78.596	68.1597	0.45974	20.457	32.7946
	0.45974	29.632	34.1236	1.04007	54.415	58.0284	1.50048	62.716	68.461	0.45974	44.587	32.4544
	0.45974	42.713	34.0406	1.04007	54.933	58.5014	1.56631	67.704	68.7478	0.45974	46.861	32.1719
	0.45974	45.843	33.9468	1.04007	70.662	58.9629	1.56631	82.49	69.019	0.45974	33.16	31.9514
	0.45974	35.221	33.8398	1.04007	78.555	59.4101	1.56631	64.994	69.2736	0.45974	32.88	31.7962
	0.45974	31.245	33.7177	1.04007	59.599	59.8403	1.56631	72.089	69.5106	0.45974	26.661	31.7084
	0.45974	34.677	33.5787	1.04007	67.7	60.2512	1.63211	89.887	69.7293	0.45974	14.052	31.6894
	0.45974	22.996	33.4214	1.04007	71.774	60.64	1.63211	77.233	69.9289	0.45974	19.093	31.7393
	0.45974	7.778	33.245	1.04007	65.431	61.005	1.63211	67	70.1091	0.45974	21.369	31.8573
	0.45974	44.308	33.0488	1.10523	68.748	61.3446	1.63211	68.061	70.2694	0.45974	7.431	32.0418
	0.45974	51.788	32.8328	1.10523	54.859	61.6575	1.63211	88.972	70.4098	0.45974	11.304	32.2898
	0.45974	53.599	32.5974	1.10523	75.505	61.9424	1.69764	63.027	70.5303	0.45974	24.528	32.5978
	0.45974	51.527	32.3435	1.17029	59.962	62.1988	1.69764	88.663	70.6311	0.45974	31.031	32.9613
	0.45974	68.685	32.0724	1.17029	54.848	62.4263	1.69764	67.163	70.7126	0.45974	12.253	33.3752
	0.45974	27.926	31.7859	1.17029	64.758	62.6249	1.69764	72.805	70.7756	0.45974	54.322	33.8335
	0.45974	49.974	31.4863	1.23697	41.967	62.795	1.69764	55.759	70.8209	0.45974	28.844	34.3299
	0.45974	54.002	31.1762	1.23697	78.784	62.9373	1.69764	73.215	70.8494	0.45974	34.289	34.8576
	0.45974	31.85	30.8589	1.23697	66.984	63.0528	1.76582	63.823	70.8624	0.45974	42.76	35.4094
	0.45974	23.819	30.5375	1.23697	55.683	63.1429	1.76582	71.235	70.8612	0.45974	34.294	35.9783
	0.45974	41.423	30.216	1.23697	65.195	63.2093	1.76582	64.062	70.8475	0.45974	36.736	36.5568
	0.45974	60.114	29.8983	1.23697	57.541	63.2539	1.76582	54.417	70.8229	0.45974	55.668	37.1376
	0.45974	43.176	29.5885	1.23697	73.679	63.2791	1.83346	58.365	70.789	0.45974	60.109	37.7138
	0.45974	-14.583	29.2909	1.3028	62.361	63.2871	1.83346	66.947	70.7478	0.45974	61.546	38.2785
	0.45974	16.125	29.01	1.3028	41.375	63.2805	1.83346	85.273	70.7014	0.45974	34.329	38.8251
	0.45974	4.537	28.7502	1.3028	57.39	63.2623	1.83346	82.324	70.6516	0.45974	43.378	39.348
	0.45974	10.676	28.5157	1.3028	67.512	63.2351	1.83346	66.886	70.6006	0.45974	38.25	39.8416
	0.45974	9.929	28.3108	1.3028	72.07	63.202	1.83346	75.59	70.5504	0.45974	64.19	40.3014
	0.45974	31.412	28.1394	1.36968	74.405	63.1661	1.83346	88.277	70.5032	0.45974	58.219	40.7234
	0.45974	13.131	28.0051	1.36968	65.8	63.1302	1.90031	69.368	70.4608	0.45974	45.148	41.1042
	0.45974	29.544	27.9115	1.36968	60.076	63.0974	1.90031	84.279	70.4252	0.45974	63.21	41.4415
	0.45974	31.03	27.8613	1.36968	63.324	63.0705	1.90031	54.491	70.3981	0.45974	44.34	41.7335
	0.45974	9.601	27.8572	1.36968	78.772	63.0525	1.90031	48.052	70.3815	0.45974	48.203	41.9793
	0.45974	5.489	27.901	1.43487	63.905	63.0458	1.90031	79.409	70.3766	0.45974	45.218	42.1788
	0.45974	22.355	27.9942	1.43487	55.163	63.0528	1.96608	72.488	70.3851	0.45974	45.455	42.3327
	0.45974	21.115	28.1376	1.43487	62.503	63.076	1.96608	72.551	70.408	0.45974	33.738	42.4423
	0.45974	37.784	28.3315	1.43487	40.746	63.1173	1.96608	53.214	70.4465	0.45974	40.443	42.5097
	0.45974	21.251	28.5754	1.43487	53.661	63.1785	1.96608	70.427	70.5013	0.45974	50.919	42.5372
	0.45974	8.743	28.8683	1.43487	75.164	63.2611	1.96608	78.258	70.573	0.45974	38.259	42.5282
	0.45974	31.04	29.2085	1.43487	70.912	63.3664	2.03414	79.045	70.662	0.45974	31.399	42.4861
	0.45974	25.218	29.5937	1.43487	66.602	63.4952	2.03414	84.503	70.7683	0.45974	40.461	42.4148
	0.45974	41.407	30.0209	1.43487	63.043	63.6483	2.03414	61.203	70.8918	0.45974	53.778	42.3182
	0.45974	14.954	30.4867	1.50048	62.373	63.8259	2.03414	67.169	71.0324	0.45974	20.226	42.2008
	0.45974	31.286	30.987	1.50048	70.901	64.0281	2.03414	70.672	71.1893	0.45974	37.349	42.0667
	0.45974	23.437	31.5173	1.50048	60.722	64.2545	2.03414	67.56	71.3618	0.45974	37.565	41.9203
	0.45974	28.67	32.0727	1.56631	46.637	64.5045	2.10081	57.549	71.5489	0.45974	34.577	41.7657
	0.45974	41.928	32.6479	1.56631	57.492	64.7773	2.10081	64.213	71.7494	0.45974	-5.174	41.6069
	0.45974	38.736	33.2372	1.56631	61.535	65.0718	2.10081	54.596	71.9622	0.45974	40.911	41.4474
	0.45974	41.329	33.8349	1.56631	70.281	65.3865	2.10081	67.815	72.1856	0.45974	15.565	41.2904
	0.45974	59.053	34.435	1.56631	56.831	65.7198	2.16967	80.483	72.4179	0.45974	54.03	41.1388
	0.45974	47.049	35.0315	1.56631	68.749	66.0698	2.16967	86.083	72.6575	0.45974	58.065	40.9948
	0.45974	38.1	35.6184	1.56631	58.619	66.4345	2.16967	77.088	72.9025	0.45974	62.022	40.8603
	0.45974	33.607	36.1899	1.56631	80.278	66.8118	2.16967	76.157	73.1513	0.45974	48.62	40.7366
	0.45974	55.546	36.7404	1.63211	66.268	67.1992	2.16967	57.968	73.4017	0.45974	68.399	40.6243
	0.45974	32.186	37.2645	1.63211	39.622	67.5944	2.16967	90.72	73.6521	0.45974	-4.232	40.5235
	0.45974	73.134	37.7572	1.63211	72.041	67.9948	2.16967	87.738	73.9004	0.45974	50.027	40.4337
	0.45974	25.002	38.2139	1.63211	73.726	68.3978	2.16967	62.918	74.145	0.45974	48.36	40.3539
	0.45974	39.824	38.6307	1.69764	78.814	68.801	2.23681	75.118	74.3841	0.45974	26.154	40.2826
	0.45974	26.463	39.004	1.69764	77.698	69.2017	2.23681	86.716	74.6161	0.45974	29.912	40.2179
	0.45974	47.484	39.331	1.69764	53.006	69.5974	2.23681	70.281	74.8395	0.45974	69.409	40.1574
	0.45974	34.19	39.6095	1.69764	90.327	69.9856	2.23681	63.321	75.053	0.45974	39.746	40.0984
	0.45974	16.991	39.8379	1.69764	52.951	70.3641	2.30603	78.986	75.2553	0.45974	66.796	40.038
	0.45974	26.476	40.0156	1.69764	77.433	70.7306	2.30603	66.637	75.4455	0.45974	34.181	39.9731
	0.45974	37.313	40.1424	1.76582	89.231	71.083	2.30603	85.665	75.6228	0.45974	29.705	39.9004
	0.45974	44.844	40.2192	1.76582	80.803	71.4193	2.30603	74.097	75.7864	0.45974	12.895	39.8164
	0.45974	77.697	40.2472	1.76582	79.946	71.7378	2.30603	78.816	75.9361	0.45974	26.331	39.7182
	0.45974	45.075	40.2286	1.76582	60.842	72.0369	2.37316	96.947	76.0715	0.45974	51.912	39.6027
	0.45974	56.168	40.1661	1.76582	68.591	72.3154	2.37316	74.57	76.1926	0.45974	59.852	39.467
	0.45974	53.377	40.0632	1.83346	67.394	72.572	2.37316	76.965	76.2997	0.45974	44.108	39.3087
	0.45974	43.887	39.9239	1.83346	74.243	72.806	2.37316	68.347	76.393	0.45974	42.723	39.1256
	0.45974	12.492	39.7527	1.83346	77.439	73.0166	2.37316	65.786	76.4731	0.45974	37.609	38.9161
	0.45974	33.449	39.5545	1.83346	72.255	73.2035	2.37316	74.422	76.5408	0.45974	18.502	38.6791
	0.45974	62.027	39.3346	1.83346	81.457	73.3664	2.44225	69.975	76.5969	0.45974	40.139	38.4139
	0.45974	47.358	39.0988	1.90031	73.22	73.5054	2.44225	86.382	76.6425	0.45974	40.073	38.1205
	0.45974	54.702	38.8528	1.90031	65.412	73.6208	2.44225	80.799	76.6786	0.45974	57.367	37.7995
	0.45974	9.402	38.6026	1.90031	83.779	73.7131	2.44225	71.268	76.7065	0.45974	58.874	37.452
	0.45974	34.877	38.354	1.90031	75.101	73.783	2.50888	80.491	76.7274	0.45974	34.232	37.08
	0.45974	36.666	38.1132	1.90031	67.733	73.8314	2.50888	82.444	76.7426	0.45974	42.6	36.6859
	0.45974	51.049	37.8858	1.90031	85.539	73.8595	2.50888	88.84	76.7535	0.45974	42.81	36.2726
	0.45974	35.376	37.6774	1.90031	70.143	73.8685	2.50888	83.461	76.7615	0.45974	29.896	35.8439
	0.45974	3.383	37.4931	1.96608	78.741	73.86	2.50888	71.902	76.7679	0.45974	27.52	35.4036
	0.45974	25.031	37.3378	1.96608	80.746	73.8353	2.50888	66.249	76.7739	0.45974	31.683	34.9563
	0.45974	21.18	37.2157	1.96608	78.772	73.7963	2.50888	75.753	76.7808	0.45974	30.374	34.5068
	0.45974	36.213	37.1307	1.96608	59.706	73.7446	2.57734	92.37	76.7896	0.45974	35.251	34.0604
	0.45974	40.085	37.086	2.03414	65.498	73.6824	2.57734	73.003	76.8014	0.45974	27.712	33.6223
	0.45974	27.893	37.084	2.03414	64.105	73.6113	2.57734	56.501	76.817	0.45974	16.583	33.198
	0.45974	43.03	37.1267	2.03414	86.538	73.5336	2.57734	74.273	76.8372	0.45974	31.189	32.7931
	0.45974	11.924	37.2151	2.03414	79.334	73.451	2.64769	80.224	76.8624	0.45974	59.623	32.4129
	0.45974	44.726	37.3497	2.03414	78.218	73.3658	2.64769	87.62	76.8932	0.45974	36.524	32.0629
	0.45974	71.119	37.5302	2.03414	69.291	73.2798	2.64769	68.565	76.9297	0.45974	36.794	31.7479
	0.45974	40.526	37.7555	2.10081	60.344	73.195	2.64769	80.78	76.972	0.45974	50.357	31.4727
	0.45974	46.19	38.0239	2.10081	73.629	73.1132	2.64769	68.042	77.02	0.45974	54.4	31.2414
	0.45974	47.514	38.3329	2.10081	81.201	73.0363	2.64769	65.128	77.0733	0.45974	22.582	31.058
	0.45974	24.687	38.6794	2.10081	61.735	72.9661	2.64769	74.998	77.1316	0.45974	23.026	30.9255
	0.45974	47.548	39.0598	2.10081	49.12	72.9042	2.7151	84.823	77.1942	0.45974	36.978	30.8466
	0.45974	43.265	39.4697	2.16967	88.201	72.852	2.7151	83.675	77.2602	0.45974	33.448	30.8231
	0.45974	23.354	39.9046	2.16967	73.965	72.8111	2.7151	94.914	77.3289	0.45974	24.561	30.8562
	0.45974	46.344	40.3592	2.16967	80.883	72.7826	2.7151	64.748	77.399	0.45974	22.207	30.9462
	0.45974	32.7	40.8282	2.16967	80.169	72.7678	2.7151	82.286	77.4695	0.45974	21.503	31.0927
	0.45974	21.546	41.3058	2.16967	64.533	72.7675	2.7151	65.076	77.5392	0.45974	-31.089	31.2947
	0.45974	36.097	41.7862	2.23681	70.554	72.7824	2.7151	62.664	77.6069	0.45974	-3.726	31.5503
	0.45974	10.726	42.2634	2.23681	80.844	72.8135	2.78425	90.288	77.671	0.45974	-15.073	31.8567
	0.45974	57.358	42.7315	2.23681	75.218	72.861	2.78425	64.457	77.7304	0.45974	2.53	32.2107
	0.45974	41.306	43.1847	2.23681	76.283	72.9254	2.78425	74.372	77.7836	0.45974	8.035	32.6083
	0.45974	37.897	43.6174	2.23681	86.233	73.0067	2.85519	76.372	77.8293	0.45974	26.334	33.0449
	0.45974	50.565	44.024	2.23681	71.928	73.1052	2.85519	89.428	77.8664	0.45974	33.519	33.5153
	0.45974	57.558	44.3995	2.30603	73.006	73.2206	2.85519	87.694	77.8936	0.45974	79.361	34.0138
	0.45974	67.553	44.7394	2.30603	74.261	73.3526	2.85519	81.676	77.9098	0.45974	51.664	34.5346
	0.45974	28.187	45.0395	2.30603	57.972	73.5007	2.85519	80.115	77.914	0.45974	48.542	35.0713
	0.45974	65.78	45.2961	2.30603	73.524	73.6645	2.85519	82.433	77.9055	0.45974	71.468	35.6175
	0.45974	81.252	45.5061	2.30603	52.491	73.8433	2.85519	75.928	77.8835	0.45974	27.893	36.1666
	0.45974	38.046	45.6673	2.37316	78.708	74.0362	2.85519	89.197	77.8475	0.45974	65.571	36.7121
	0.45974	43.659	45.7777	2.37316	67.69	74.2424	2.92269	81.648	77.7972	0.45974	68.157	37.2474
	0.45974	58.649	45.8364	2.37316	69.151	74.4609	2.92269	71.915	77.7324	0.45974	55.01	37.7661
	0.45974	53.905	45.8429	2.37316	73.952	74.6905	2.92269	82.48	77.6531	0.45974	66.238	38.2622
	0.45974	37.163	45.7974	2.37316	81.824	74.9302	2.92269	80.857	77.5596	0.45974	15.231	38.73
	0.45974	27.06	45.701	2.44225	79.295	75.1786	2.99182	83.509	77.4522	0.45974	48.573	39.1642
	0.45974	40.863	45.5552	2.44225	81.047	75.4345	2.99182	76.07	77.3317	0.45974	10.321	39.5601
	0.45974	35.963	45.3622	2.44225	61.428	75.6966	2.99182	73.407	77.1988	0.45974	23.665	39.9135
	0.45974	31.716	45.125	2.44225	75.817	75.9636	2.99182	82.33	77.0545	0.45974	44.492	40.2208
	0.45974	63.262	44.8469	2.44225	72.552	76.2341	2.99182	72.687	76.8999	0.45974	30.649	40.4792
	0.45974	53.118	44.5317	2.44225	72.264	76.5067	2.99182	70.806	76.7364	0.45974	49.934	40.6863
	0.45974	56.373	44.1839	2.44225	79.863	76.7802	3.0626	65.431	76.5654	0.45974	39.844	40.8406
	0.45974	49.2	43.808	2.50888	79.915	77.0535	3.0626	80.394	76.3885	0.45974	43.154	40.9413
	0.45974	52.872	43.4091	2.57734	83.505	77.3248	3.0626	66.169	76.2073	0.45974	46.229	40.9886
	0.45974	52.626	42.9924	2.57734	76.26	77.593	3.0626	73.317	76.0235	0.45974	38.499	40.9829
	0.45974	63.572	42.5632	2.57734	83.3	77.8571	3.0626	81.508	75.8391	0.45974	27.92	40.9257
	0.45974	42.061	42.127	2.57734	78.454	78.1159	3.12945	71.169	75.6557	0.45974	39.88	40.8189
	0.45974	30.323	41.6894	2.57734	86.69	78.3684	3.12945	70.504	75.4754	0.45974	50.044	40.6652
	0.45974	21.248	41.2555	2.57734	75.606	78.6134	3.12945	76.998	75.2999	0.45974	74.047	40.4675
	0.45974	40.424	40.8309	2.57734	78.822	78.8504	3.12945	86.089	75.1312	0.45974	44.252	40.2297
	0.45974	35.911	40.4204	2.64769	79.196	79.0782	3.19779	88.742	74.9708	0.45974	58.298	39.9557
	0.45974	25.416	40.029	2.64769	95.75	79.2964	3.19779	89.304	74.8204	0.45974	57.031	39.65
	0.45974	49.146	39.6609	2.64769	64.841	79.5041	3.19779	74.424	74.6817	0.45974	55.316	39.3173
	0.45974	40.041	39.3204	2.64769	94.432	79.7011	3.19779	70.561	74.5561	0.45974	52.552	38.9625
	0.45974	38.683	39.0111	2.64769	69.166	79.8869	3.19779	73.04	74.4449	0.45974	4.91	38.5907
	0.45974	31.666	38.7362	2.7151	83.208	80.0611	3.19779	65.505	74.3493	0.45974	30.469	38.2069
	0.45974	54.824	38.4984	2.7151	96.624	80.2237	3.19779	65.932	74.2703	0.45974	21.126	37.8162
	0.45974	61.836	38.2999	2.7151	63.643	80.3746	3.19779	65.408	74.2086	0.45974	13.946	37.4234
	0.45974	33.377	38.1423	2.7151	75.026	80.5138	3.26764	73.818	74.165	0.45974	25.257	37.0334
	0.45974	7.233	38.0267	2.7151	72.075	80.6416	3.26764	64.253	74.1398	0.45974	16.86	36.6507
	0.45974	36.697	37.9538	2.78425	82.718	80.758	3.26764	64.299	74.1334	0.45974	27.275	36.2795
	0.45974	17.804	37.9235	2.78425	75.329	80.8635	3.26764	69.097	74.1458	0.45974	48.776	35.9236
	0.45974	32.654	37.9355	2.78425	80.166	80.9585	3.33904	80.277	74.1768	0.45974	26.78	35.5866
	0.45974	38.006	37.9888	2.78425	88.609	81.0436	3.33904	86.608	74.2261	0.45974	48.907	35.2715
	0.45974	21.193	38.082	2.78425	85.677	81.1194	3.33904	80.582	74.2933	0.45974	48.949	34.9808
	0.45974	39.363	38.2132	2.85519	102.596	81.1865	3.33904	80.509	74.3777	0.45974	50.276	34.7165
	0.45974	34.57	38.3803	2.85519	81.324	81.2458	3.33904	58.472	74.4785	0.45974	43.321	34.4803
	0.45974	47.673	38.5808	2.85519	81.996	81.2981	3.33904	66.027	74.5947	0.45974	6.239	34.2733
	0.45974	44.926	38.8117	2.85519	68.739	81.3443	3.33904	84.061	74.7253	0.45974	12.813	34.0962
	0.45974	8.861	39.0701	2.92269	80.299	81.3852	3.40589	64.264	74.8691	0.45974	49.816	33.9489
	0.45974	34.105	39.3526	2.92269	78.896	81.4218	3.40589	78.786	75.0248	0.45974	40.015	33.8314
	0.45974	46.714	39.656	2.92269	91.915	81.455	3.40589	89.678	75.1912	0.45974	48.258	33.7428
	0.45974	45.507	39.9768	2.92269	76.876	81.4859	3.40589	66.736	75.3667	0.45974	24.501	33.682
	0.45974	48.271	40.3115	2.92269	81.073	81.5153	3.4741	66.105	75.5501	0.45974	33.576	33.6475
	0.45974	40.849	40.6566	2.92269	91.954	81.5443	3.4741	79.172	75.7399	0.45974	35.836	33.6376
	0.45974	21.174	41.0089	2.92269	71.026	81.5739	3.4741	90.342	75.9347	0.45974	13.661	33.6504
	0.45974	23.681	41.365	2.92269	69.433	81.6048	3.4741	71.29	76.1332	0.45974	12.593	33.6836
	0.45974	62.191	41.7218	2.92269	71.722	81.6381	3.54371	74.827	76.3341	0.45974	28.298	33.735
	0.45974	52.716	42.0765	2.99182	86.722	81.6744	3.54371	84.262	76.536	0.45974	43.179	33.8021
	0.45974	68.175	42.4264	2.99182	79.752	81.7146	3.54371	90.246	76.7379	0.45974	25.957	33.8826
	0.45974	45.365	42.7691	2.99182	74.849	81.7592	3.54371	75.452	76.9386	0.45974	43.834	33.9738
	0.45974	38.367	43.1024	3.0626	82.669	81.809	3.54371	77.723	77.1373	0.45974	32.503	34.0735
	0.45974	39.598	43.4246	3.0626	86.764	81.8645	3.54371	65.135	77.333	0.45974	53.178	34.1794
	0.45974	41.426	43.7341	3.0626	84.059	81.926	3.54371	73.286	77.525	0.45974	41.914	34.2894
	0.45974	31.769	44.0297	3.0626	79.147	81.994	3.61475	80.24	77.7128	0.45974	48.151	34.4015
	0.45974	54.595	44.3105	3.0626	105.775	82.0686	3.61475	82.621	77.8957	0.45974	49.155	34.5141
	0.45974	70.617	44.5759	3.0626	90.945	82.15	3.61475	57.672	78.0736	0.45974	35.722	34.6256
	0.45974	66.434	44.8256	3.12945	73.299	82.2382	3.61475	70.418	78.2461	0.45974	9.981	34.7349
	0.52283	33.44	45.0596	3.12945	96.246	82.3331	3.68724	73.115	78.4131	0.45974	28.68	34.8409
	0.52283	46.879	45.2779	3.12945	69.926	82.4346	3.68724	78.602	78.5747	0.45974	15.812	34.943
	0.52283	32.768	45.4811	3.12945	82.394	82.5422	3.68724	70.465	78.7308	0.45974	31.389	35.0406
	0.52283	31.044	45.6698	3.12945	72.357	82.6558	3.68724	92.506	78.8818	0.45974	48.084	35.1336
	0.52283	22.996	45.8448	3.19779	85.699	82.7746	3.68724	91.42	79.0279	0.45974	53.481	35.2222
	0.52283	64.491	46.0072	3.19779	83.185	82.8983	3.68724	83.483	79.1693	0.45974	49.317	35.3066
	0.52283	38.644	46.158	3.19779	75.129	83.0261	3.68724	67.349	79.3067	0.45974	15.329	35.3873
	0.52283	58.838	46.2983	3.19779	76.789	83.1573	3.75442	91.824	79.4401	0.45974	13.661	35.465
	0.52283	64.467	46.4295	3.26764	80.057	83.2912	3.75442	79.074	79.5702	0.45974	48.05	35.5406
	0.52283	67.474	46.5527	3.26764	90.811	83.4267	3.75442	85.325	79.6974	0.45974	43.554	35.6149
	0.52283	60.241	46.6691	3.26764	87.184	83.563	3.75442	85.994	79.8221	0.45974	37.481	35.6889
	0.52283	44.101	46.7799	3.26764	81.011	83.6992	3.75442	86.576	79.9447	0.45974	59.485	35.7638
	0.52283	24.084	46.8864	3.26764	81.063	83.8342	3.82287	94.343	80.0655	0.45974	42.077	35.8406
	0.52283	28.815	46.9894	3.26764	68.942	83.9672	3.82287	74.74	80.185	0.45974	46.177	35.9203
	0.52283	32.937	47.09	3.26764	93.71	84.0971	3.82287	68.067	80.3033	0.45974	16.085	36.0039
	0.52283	44.989	47.1889	3.26764	70.028	84.2229	3.82287	85.109	80.4208	0.45974	29.501	36.0924
	0.52283	70.376	47.2869	3.33904	100.106	84.3438	3.89259	74.325	80.5374	0.45974	9.397	36.1863
	0.52283	53.988	47.3844	3.33904	89.85	84.4588	3.89259	88.563	80.6531	0.45974	16.289	36.2862
	0.52283	57.016	47.4819	3.33904	100.788	84.567	3.89259	65.084	80.7679	0.45974	41.469	36.3926
	0.52283	26.706	47.5796	3.33904	80.09	84.6677	3.89259	91.047	80.8817	0.45974	27.531	36.5056
	0.52283	37.716	47.6776	3.40589	95.864	84.7601	3.89259	64.881	80.9942	0.45974	31.784	36.6253
	0.52283	38.74	47.7758	3.40589	81.447	84.8435	3.89259	72.417	81.1051	0.45974	40.841	36.7514
	0.52283	47.392	47.8741	3.40589	64.762	84.9175	3.89259	87.845	81.214	0.45974	30.058	36.8835
	0.52283	58.149	47.9722	3.40589	79.179	84.9815	3.96361	88.469	81.3204	0.45974	54.098	37.0211
	0.52283	56.328	48.0696	3.40589	95.34	85.0353	3.96361	90.062	81.4237	0.45974	45.997	37.1631
	0.52283	44.451	48.166	3.40589	75.727	85.0786	3.96361	87.954	81.5234	0.45974	53.164	37.3085
	0.52283	20.235	48.2606	3.4741	99.545	85.1112	3.96361	79.666	81.6188	0.45974	41.438	37.4562
	0.52283	43.432	48.3531	3.4741	78.163	85.1331	3.96361	59.505	81.7093	0.45974	47.323	37.6048
	0.52283	50.804	48.4427	3.4741	80.761	85.1445	4.03597	75.94	81.7942	0.45974	32.886	37.7527
	0.52283	48.022	48.5288	3.4741	93.973	85.1456	4.03597	95.519	81.8727	0.45974	47.456	37.8985
	0.52283	34.022	48.611	3.4741	73.176	85.1366	4.03597	76.839	81.9444	0.45974	44.373	38.0404
	0.52283	45.66	48.6885	3.54371	99.005	85.1181	4.03597	86.483	82.0085	0.45974	29.865	38.1769
	0.52283	58.251	48.7609	3.54371	78.893	85.0907	4.03597	78.608	82.0645	0.45974	14.367	38.3064
	0.52283	57.674	48.8278	3.54371	99.112	85.0549	4.03597	81.522	82.1118	0.45974	28.902	38.427
	0.52283	64.435	48.8889	3.54371	86.358	85.0117	4.03597	87.465	82.1502	0.45974	45.976	38.5374
	0.52283	51.662	48.9439	3.61475	89.947	84.9617	4.10225	81.095	82.1792	0.45974	41.333	38.6362
	0.58615	47.77	48.9929	3.61475	87.838	84.9058	4.10225	79.954	82.1986	0.45974	37.116	38.7223
	0.58615	64.589	49.0358	3.61475	87.613	84.8451	4.10225	88.057	82.2084	0.45974	37.225	38.7945
	0.58615	61.417	49.0729	3.61475	87.179	84.7805	4.10225	72.469	82.2085	0.45974	60.893	38.8522
	0.58615	56.353	49.1043	3.61475	81.115	84.7133	4.10225	81.976	82.1992	0.45974	19.336	38.8947
	0.58615	52.045	49.1307	3.61475	85.883	84.6443	4.16965	83.197	82.1807	0.45974	52.34	38.9219
	0.58615	39.976	49.1526	3.61475	79.506	84.5748	4.16965	79.484	82.1535	0.45974	40.871	38.9336
	0.58615	43.776	49.1708	3.61475	84.314	84.5059	4.16965	71.789	82.1182	0.45974	19.552	38.9303
	0.58615	35.364	49.186	3.68724	76.822	84.4385	4.16965	93.769	82.0755	0.45974	32.351	38.9126
	0.58615	46.425	49.1993	3.68724	83.792	84.3739	4.23819	84.663	82.0264	0.45974	53.988	38.8813
	0.58615	59.748	49.2117	3.68724	77.604	84.3129	4.23819	87.217	81.9716	0.45974	53.661	38.8376
	0.58615	72.951	49.2242	3.68724	78.408	84.2566	4.23819	78.816	81.9123	0.45974	23.889	38.7832
	0.58615	64.03	49.2383	3.75442	87.885	84.2058	4.23819	91.877	81.8498	0.45974	31.295	38.7198
	0.58615	50.829	49.2548	3.75442	85.689	84.1615	4.23819	101.365	81.7853	0.45974	47.482	38.6493
	0.58615	46.486	49.2751	3.75442	82.653	84.1243	4.23819	73.599	81.7202	0.45974	32.669	38.5741
	0.58615	51.981	49.3004	3.75442	88.299	84.0949	4.23819	79.103	81.6559	0.45974	42.899	38.4963
	0.58615	49.855	49.3319	3.75442	97.803	84.0738	4.23819	86.376	81.5938	0.45974	44.073	38.4187
	0.58615	53.076	49.3707	3.75442	89.004	84.0616	4.23819	91.03	81.5355	0.45974	39.017	38.3438
	0.58615	36.112	49.4177	3.82287	68.461	84.0585	4.30789	83.477	81.4825	0.45974	31.595	38.2744
	0.58615	38.126	49.4741	3.82287	70.05	84.0647	4.30789	68.726	81.436	0.45974	43.657	38.2131
	0.58615	32.416	49.5405	3.82287	79.494	84.0804	4.30789	97.882	81.3976	0.45974	25.51	38.1626
	0.58615	49.342	49.6176	3.82287	75.028	84.1057	4.30789	81.89	81.3685	0.45974	49.906	38.1255
	0.58615	37.859	49.7061	3.82287	80.841	84.1403	4.37877	78.531	81.3501	0.45974	53.139	38.1042
	0.58615	30.431	49.8062	3.82287	76.994	84.1843	4.37877	67.982	81.3435	0.45974	34.24	38.1009
	0.58615	35.174	49.9181	3.82287	97.112	84.2371	4.37877	79.884	81.3497	0.45974	45.971	38.1175
	0.58615	28.661	50.0418	3.82287	96.193	84.2985	4.37877	69.67	81.3696	0.45974	39.257	38.1559
	0.65013	66.641	50.1773	3.89259	97.763	84.3681	4.37877	87.221	81.404	0.45974	42.244	38.2174
	0.65013	65.915	50.324	3.89259	85.868	84.4451	4.45086	94.268	81.4534	0.45974	64.547	38.3032
	0.65013	54.017	50.4814	3.89259	81.336	84.5292	4.45086	67.062	81.5182	0.45974	43.538	38.4138
	0.65013	43.938	50.6489	3.89259	86.469	84.6196	4.45086	72.516	81.5988	0.45974	26.102	38.5496
	0.65013	44.468	50.8254	3.96361	90.034	84.7156	4.45086	60.841	81.695	0.45974	57.434	38.7104
	0.65013	46.691	51.0099	3.96361	76.999	84.8166	4.45086	86.613	81.8069	0.45974	34.814	38.8957
	0.65013	68.826	51.2012	3.96361	86.403	84.9218	4.45086	83.023	81.9341	0.45974	16.292	39.1043
	0.65013	48.91	51.3979	3.96361	81.397	85.0304	4.52417	77.862	82.0761	0.45974	11.454	39.3349
	0.65013	72.969	51.5986	3.96361	80.872	85.1418	4.52417	77.722	82.2323	0.45974	8.164	39.5855
	0.65013	68.901	51.8018	3.96361	87.369	85.2553	4.52417	86.362	82.4019	0.45974	-4.728	39.854
	0.65013	50.529	52.0058	3.96361	84.552	85.3702	4.52417	78.205	82.5839	0.45974	24.102	40.1375
	0.65013	30.794	52.2089	4.03597	82.669	85.4859	4.59039	91.014	82.7772	0.45974	31.836	40.4332
	0.65013	33.701	52.4094	4.03597	76.168	85.6018	4.59039	92.716	82.9805	0.45974	57.63	40.7377
	0.65013	66.682	52.6056	4.03597	97.009	85.7174	4.59039	85.727	83.1926	0.45974	33.228	41.0473
	0.65013	62.572	52.7958	4.03597	83.578	85.8323	4.59039	69.897	83.4119	0.45974	67.117	41.3582
	0.65013	63.051	52.9784	4.10225	90.232	85.9461	4.59039	74.751	83.6371	0.45974	60.512	41.6663
	0.65013	41.937	53.1519	4.10225	89.452	86.0587	4.59039	76.215	83.8666	0.45974	64.191	41.9677
	0.65013	41.477	53.3146	4.10225	77.889	86.1697	4.59039	85.849	84.0988	0.45974	49.196	42.2581
	0.65013	57.268	53.4653	4.10225	84.193	86.2792	4.59039	83.308	84.3322	0.45974	44.062	42.5333
	0.65013	72.882	53.6028	4.10225	88.107	86.3871	4.65761	98.329	84.5652	0.45974	35.561	42.7892
	0.65013	51.204	53.7258	4.10225	87.77	86.4935	4.65761	79.273	84.7962	0.45974	38.31	43.022
	0.65013	54.138	53.8335	4.16965	84.767	86.5986	4.65761	80.122	85.0238	0.45974	27.216	43.2278
	0.65013	50.953	53.925	4.16965	88.681	86.7026	4.72585	97.626	85.2466	0.45974	46.835	43.403
	0.71469	67.139	53.9998	4.16965	94.627	86.8058	4.72585	96.333	85.4633	0.45974	57.59	43.5445
	0.71469	55.685	54.0573	4.16965	74.819	86.9087	4.72585	79.675	85.6726	0.45974	71.785	43.6495
	0.71469	71.586	54.0974	4.16965	84.478	87.0116	4.72585	88.797	85.8734	0.45974	44.409	43.7155
	0.71469	70.335	54.1199	4.16965	87.614	87.1152	4.72585	94.985	86.0647	0.45974	55.576	43.7405
	0.71469	35.741	54.1249	4.23819	87.391	87.2198	4.72585	94.045	86.2457	0.45974	11.332	43.7231
	0.71469	40.464	54.1126	4.23819	87.156	87.3262	4.72585	82.58	86.4157	0.45974	48.879	43.6623
	0.71469	36.383	54.0835	4.23819	89.872	87.4348	4.79513	84.92	86.5741	0.45974	54.796	43.5578
	0.71469	62.497	54.0382	4.30789	94.797	87.5463	4.79513	79.196	86.7203	0.45974	36.939	43.4095
	0.71469	65.076	53.9774	4.30789	83.274	87.6611	4.79513	103.122	86.8542	0.45974	62.988	43.2183
	0.71469	52.122	53.9018	4.30789	93.22	87.7798	4.79513	84.197	86.9756	0.45974	35.452	42.9854
	0.71469	52.625	53.8126	4.30789	98.803	87.903	4.79513	102.055	87.0845	0.45974	43.117	42.7127
	0.71469	51.506	53.7106	4.30789	93.555	88.031	4.79513	80.882	87.1809	0.45974	37.583	42.4025
	0.71469	38.695	53.5971	4.30789	88.107	88.1643	4.86546	97.857	87.2651	0.45974	58.825	42.0577
	0.71469	49.176	53.4733	4.30789	86.205	88.3031	4.86546	88.946	87.3375	0.45974	55.348	41.6816
	0.71469	69.411	53.3404	4.30789	86.089	88.4477	4.86546	79.546	87.3984	0.45974	36.261	41.278
	0.71469	44.977	53.1997	4.30789	80.841	88.5982	4.86546	77.176	87.4485	0.45974	27.34	40.8511
	0.71469	39.741	53.0526	4.37877	95.735	88.7547	4.93687	83.622	87.4883	0.45974	35.095	40.4054
	0.71469	45.42	52.9003	4.37877	71.487	88.9171	4.93687	90.398	87.5183	0.45974	57.857	39.9455
	0.71469	69.554	52.7441	4.37877	78.131	89.0851	4.93687	91.185	87.5394	0.45974	45.21	39.4764
	0.71469	62.305	52.5854	4.37877	91.911	89.2585	4.93687	85.704	87.5523	0.45974	46.055	39.0033
	0.71469	68.397	52.4255	4.45086	93.478	89.4369	4.93687	96.113	87.5576	0.45974	47.317	38.5312
	0.71469	66.884	52.2655	4.45086	79.536	89.6197	4.93687	78.414	87.5562	0.45974	45.757	38.0652
	0.77867	66.916	52.1066	4.45086	96.84	89.8063	4.93687	84.842	87.5487	0.45974	44.022	37.6106
	0.77867	47.812	51.95	4.45086	91.143	89.9959	4.93687	88.834	87.5359	0.45974	74.83	37.1721
	0.77867	27.311	51.7967	4.45086	89.663	90.1878	4.93687	81.865	87.5184	0.45974	47.442	36.7545
	0.77867	-0.45	51.6477	4.52417	86.738	90.3808	5.00936	88.24	87.4969	0.45974	21.782	36.362
	0.77867	72.08	51.504	4.52417	93.399	90.574	5.00936	66.507	87.472	0.45974	15.309	35.9988
	0.77867	64.658	51.3664	4.52417	110.766	90.7662	5.00936	79.46	87.4441	0.45974	-23.232	35.6685
	0.77867	35.779	51.2358	4.52417	87.707	90.9563	5.00936	80.914	87.4138	0.45974	9.321	35.3743
	0.77867	39.72	51.1131	4.52417	80.615	91.1431	5.08297	87.85	87.3813	0.45974	13.238	35.1188
	0.77867	59.159	50.9988	4.59039	83.409	91.3252	5.08297	97.908	87.3471	0.45974	45.519	34.9042
	0.77867	50.98	50.8936	4.59039	87.458	91.5015	5.08297	94.813	87.3114	0.45974	31.569	34.732
	0.77867	61.929	50.7983	4.59039	93.182	91.6706	5.08297	93.413	87.2743	0.45974	19.409	34.6033
	0.77867	62.246	50.7133	4.59039	93.166	91.8313	5.08297	78.225	87.236	0.45974	38.842	34.5184
	0.77867	61.39	50.6393	4.65761	94.68	91.9823	5.08297	83.067	87.1965	0.45974	17.575	34.477
	0.77867	38.031	50.5767	4.65761	94.776	92.1224	5.08297	89.119	87.1559	0.45974	30.771	34.4783
	0.77867	62.379	50.526	4.65761	91.91	92.2505	5.1577	106.28	87.1139	0.45974	39.62	34.5209
	0.77867	61.218	50.4878	4.65761	94.131	92.3655	5.1577	84.074	87.0707	0.45974	48.962	34.6028
	0.77867	41.109	50.4624	4.65761	98.641	92.4665	5.1577	86.582	87.026	0.45974	38.188	34.7214
	0.77867	44.345	50.4502	4.65761	89.158	92.5526	5.1577	83.826	86.9797	0.45974	24.756	34.8737
	0.77867	36.065	50.4517	4.65761	98.626	92.6232	5.22404	106.107	86.9317	0.45974	13.47	35.0564
	0.77867	21.635	50.4671	4.65761	102.514	92.6774	5.22404	96.645	86.8816	0.45974	47.925	35.2654
	0.84386	59.96	50.497	4.72585	94.044	92.7151	5.22404	84.723	86.8295	0.45974	71.418	35.4966
	0.84386	75.355	50.5414	4.72585	94.83	92.7357	5.22404	83.453	86.7751	0.45974	48.144	35.7456
	0.84386	41.685	50.6007	4.72585	83.148	92.7392	5.22404	87.582	86.7183	0.45974	36.605	36.0076
	0.84386	62.9	50.6751	4.72585	90.462	92.7256	5.29126	90.057	86.659	0.45974	28.519	36.2778
	0.84386	42.316	50.7648	4.79513	94.756	92.695	5.29126	88.451	86.597	0.45974	26.582	36.5515
	0.84386	54.478	50.8697	4.79513	96.278	92.6478	5.29126	78.305	86.5324	0.45974	29.534	36.8236
	0.84386	39.572	50.99	4.79513	93.281	92.5845	5.29126	91.019	86.4651	0.45974	13.662	24.8465
	0.84386	62.11	51.1256	4.79513	81.973	92.5057	5.29126	88.676	86.3952	0.45974	8.336	24.249
	0.84386	52.138	51.2763	4.79513	94.327	92.4124	5.29126	90.676	86.3228	0.45974	34.97	23.6925
	0.84386	61.979	51.4419	4.86546	103.179	92.3054	5.29126	68.565	86.2481	0.45974	32.171	23.1817
	0.84386	49.45	51.622	4.86546	90.138	92.1859	5.29126	72.312	86.1714	0.45974	26.005	22.7207
	0.84386	54.16	51.816	4.86546	103.579	92.055	5.29126	90.121	86.0928	0.45974	21.108	22.3134
	0.84386	32.615	52.0235	4.86546	97.891	91.9142	5.3594	91.776	86.0127	0.45974	-5.461	21.9634
	0.84386	59.389	52.2435	4.86546	89.007	91.765	5.3594	93.786	85.9315	0.45974	-29.601	21.6739
	0.84386	53.393	52.4753	4.86546	89.418	91.6088	5.3594	83.767	85.8496	0.45974	-20.703	21.4473
	0.84386	52.349	52.7178	4.93687	83.708	91.4472	5.42845	81.56	85.7675	0.45974	4.032	21.2858
	0.84386	56.632	52.9699	4.93687	98.812	91.2821	5.42845	90.827	85.6857	0.45974	26.75	21.1908
	0.84386	31.472	53.2301	4.93687	99.566	91.1151	5.42845	87.966	85.6048	0.45974	30.995	21.1633
	0.84386	50.616	53.4972	4.93687	83.783	90.9479	5.42845	79.817	85.5253	0.45974	50.182	21.2035
	0.84386	40.192	53.7694	5.00936	79.422	90.7821	5.42845	73.606	85.4478	0.45974	25.339	21.3112
	0.84386	54.177	54.0452	5.00936	95.876	90.6196	5.42845	82.395	85.3729	0.45974	36.299	21.4853
	0.84386	46.734	54.3227	5.00936	109.397	90.462	5.42845	95.062	85.3013	0.45974	20.17	21.7243
	0.90962	54.334	54.6002	5.00936	80.545	90.311	5.49843	87.758	85.2334	0.45974	37.099	22.0261
	0.90962	62.77	54.8755	5.00936	68.92	90.168	5.49843	66.287	85.1698	0.45974	40.401	22.388
	0.90962	79.324	55.1466	5.00936	99.842	90.0346	5.49843	92.642	85.1111	0.45974	28.745	22.8067
	0.90962	44.334	55.4115	5.00936	88.423	89.9121	5.49843	72.994	85.0579	0.45974	36.925	23.2785
	0.90962	49.33	55.6683	5.00936	58.745	89.8018	5.49843	87.575	85.0105	0.45974	32.639	23.799
	0.90962	69.011	55.9147	5.08297	96.697	89.7048	5.56937	90.506	84.9696	0.45974	10.029	24.3637
	0.90962	41.147	56.1489	5.08297	88.237	89.6219	5.56937	94.892	84.9354	0.45974	-8.399	24.9676
	0.90962	71.306	56.3689	5.08297	88.919	89.5542	5.56937	78.782	84.9084	0.45974	-12.952	25.6053
	0.90962	51.536	56.5728	5.08297	85.345	89.5023	5.64126	83.699	84.8888	0.45974	4.609	26.2715
	0.90962	67.478	56.7589	5.1577	98.896	89.4665	5.64126	97.512	84.8767	0.45974	2.617	26.9605
	0.90962	63.019	56.9257	5.1577	92.066	89.4474	5.64126	72.036	84.8725	0.45974	30.779	27.6665
	0.90962	34.725	57.0717	5.1577	95.706	89.4451	5.64126	80.467	84.8761	0.45974	68.641	28.3839
	0.90962	72.841	57.1958	5.1577	106.041	89.4596	5.64126	85.037	84.8876	0.45974	18.558	29.107
	0.90962	74.647	57.2969	5.1577	86.799	89.4908	5.64126	90.627	84.9069	0.45974	18.447	29.8302
	0.90962	54.159	57.3744	5.22404	89.53	89.5383	5.64126	87.134	84.9341	0.45974	40.001	30.5482
	0.90962	37.05	57.4276	5.22404	86.487	89.6017	5.64126	96.652	84.9688	0.45974	61.204	31.2561
	0.90962	68.957	57.4565	5.22404	73.479	89.6803	5.64126	82.749	85.011	0.45974	35.544	31.949
	0.90962	84.961	57.4611	5.22404	89.207	89.7734	5.71414	81.841	85.0602	0.45974	19.465	32.6228
	0.90962	57.79	57.4416	5.22404	104.925	89.8801	5.71414	92.774	85.1161	0.45974	32.284	33.2736
	0.90962	58.999	57.3989	5.22404	79.373	89.9995	5.71414	93.314	85.1784	0.45974	56.07	33.898
	0.90962	47.567	57.3337	5.22404	94.301	90.1304	5.71414	96.744	85.2465	0.45974	26.842	34.493
	0.90962	46.648	57.2473	5.22404	86.293	90.2717	5.788	77.24	85.3201	0.45974	31.913	35.0563
	0.90962	43.94	57.1413	5.29126	86.959	90.422	5.788	69.24	85.3985	0.45974	46.94	35.5862
	0.97527	63.146	57.0172	5.29126	88.793	90.58	5.788	74.131	85.4812	0.45974	26.135	36.0815
	0.97527	54.916	56.8772	5.29126	86.809	90.7445	5.788	86.065	85.5676	0.45974	58.499	36.5416
	0.97527	66.524	56.7234	5.29126	94.327	90.9139	5.788	80.616	85.6571	0.45974	31.059	36.9663
	0.97527	53.048	56.5583	5.3594	94.011	91.0868	5.788	96.568	85.749	0.45974	68.488	37.3562
	0.97527	71.979	56.3844	5.3594	95.087	91.262	5.788	89.943	85.8428	0.45974	39.34	37.7121
	0.97527	70.445	56.2044	5.3594	91.538	91.4378	5.86288	82.442	85.9378	0.45974	25.905	38.0357
	0.97527	57.756	56.0212	5.3594	82.1	91.6131	5.86288	87.157	86.0332	0.45974	51.84	38.3287
	0.97527	47.459	55.8375	5.3594	97.563	91.7865	5.86288	89.59	86.1286	0.45974	42.458	38.5933
	0.97527	47.921	55.6564	5.3594	97.037	91.9567	5.86288	83.208	86.2232	0.45974	32.709	38.8323
	0.97527	36.536	55.4808	5.3594	92.636	92.1225	5.86288	73.365	86.3165	0.45974	42.44	39.0485
	0.97527	52.308	55.3134	5.42845	87.833	92.2829	5.93877	87.397	86.4078	0.45974	37.547	39.245
	0.97527	64.662	55.1571	5.42845	74.258	92.4368	5.93877	90.089	86.4967	0.45974	46.911	39.4251
	0.97527	63.43	55.0144	5.42845	80.601	92.5833	5.93877	75.466	86.5826	0.45974	52.689	39.592
	0.97527	61.26	54.8879	5.42845	96.195	92.7216	5.93877	101.793	86.665	0.45974	26.441	39.7493
	0.97527	47.785	54.7799	5.42845	102.215	92.851	5.93877	82.909	86.7435	0.45974	23.754	39.9001
	0.97527	37.697	54.6925	5.49843	104.57	92.971	6.01571	77.845	86.8177	0.45974	38.772	40.0476
	0.97527	41.767	54.6274	5.49843	101.853	93.0811	6.01571	81.844	86.8872	0.45974	26.788	40.1949
	0.97527	78.165	54.5862	5.49843	94.332	93.181	6.01571	90.166	86.9517	0.45974	56.566	40.3446
	0.97527	72.706	54.5701	5.49843	93.109	93.2704	6.01571	82.299	87.0109	0.45974	38.763	40.4995
	0.97527	55.879	54.5802	5.49843	94.104	93.3495	6.01571	90.797	87.0647	0.45974	29.485	40.6615
	0.97527	51.438	54.617	5.56937	94.052	93.4179	6.01571	105.077	87.1129	0.45974	32.815	40.8327
	0.97527	43.368	54.6808	5.56937	87.455	93.476	6.0825	81.44	87.1555	0.45974	55.252	41.0143
	1.04007	55.353	54.7715	5.56937	91.2	93.524	6.0825	80.822	87.1923	0.45974	16.427	41.2074
	1.04007	36.027	54.8887	5.56937	105.18	93.5622	6.0825	87.727	87.2237	0.45974	23.19	41.4126
	1.04007	52.061	55.0318	5.56937	96.197	93.5911	6.15007	86.745	87.2493	0.45974	21.488	41.63
	1.04007	63.348	55.1997	5.64126	89.382	93.6113	6.15007	105.769	87.2695	0.45974	26.099	41.8593
	1.04007	67.763	55.391	5.64126	103.407	93.6232	6.15007	96.265	87.2845	0.45974	38.738	42.0997
	1.04007	29.88	55.6043	5.64126	87.003	93.6276	6.15007	83.979	87.2945	0.45974	52.316	42.3502
	1.04007	38.048	55.8376	5.64126	102.923	93.6252	6.15007	97.94	87.2999	0.45974	75	42.6091
	1.04007	49.499	56.0888	5.71414	94.317	93.6168	6.15007	77.454	87.3008	0.45974	49.253	42.8747
	1.04007	52.295	56.3557	5.71414	105.914	93.603	6.15007	83.522	87.2979	0.45974	29.212	43.1447
	1.04007	70.148	56.6358	5.71414	88.319	93.5847	6.15007	73.894	87.2915	0.45974	49.589	43.4168
	1.04007	61.762	56.9266	5.71414	84.847	93.5627	6.21844	92.678	87.282	0.45974	62.915	43.688
	1.04007	43.44	57.2255	5.71414	93.95	93.5379	6.21844	96.907	87.27	0.45974	72.845	43.9557
	1.04007	52.08	57.5297	5.71414	74.928	93.5109	6.21844	70.774	87.2559	0.45974	41.323	44.2169
	1.04007	58.244	57.8365	5.71414	97.592	93.4826	6.21844	88.673	87.2403	0.45974	56.529	44.4685
	1.04007	57.605	58.1433	5.71414	83.628	93.4537	6.21844	96.141	87.2238	0.45974	43.934	44.7076
	1.04007	54.092	58.4473	5.71414	90.271	93.4249	6.28762	89.369	87.207	0.45974	56.199	44.9313
	1.04007	60.352	58.7462	5.788	101.689	93.3969	6.28762	77.26	87.1902	0.45974	48.275	45.1367
	1.04007	54.294	59.0374	5.788	96.257	93.3701	6.28762	91.038	87.1743	0.45974	55.876	45.3214
	1.04007	67.169	59.3187	5.788	100.69	93.3452	6.28762	90.954	87.1595	0.45974	51.689	45.4827
	1.04007	81.761	59.5881	5.788	101.795	93.3225	6.28762	101.19	87.1466	0.45974	23.211	45.6187
	1.04007	60.38	59.8437	5.86288	92.28	93.3024	6.35762	85.743	87.136	0.45974	22.369	45.7275
	1.04007	74.882	60.0839	5.86288	96.064	93.2853	6.35762	84.502	87.1281	0.45974	35.854	45.8077
	1.04007	70.876	60.3074	5.86288	92.081	93.2713	6.35762	86.967	87.1233	0.45974	5.275	45.8582
	1.04007	68.369	60.5131	5.86288	82.436	93.2606	6.35762	76.643	87.1221	0.45974	52.297	45.8785
	1.10523	50.199	60.7	5.86288	90.237	93.2533	6.35762	87.455	87.1248	0.45974	49.757	45.8683
	1.10523	74.831	60.8677	5.86288	80.697	93.2494	6.35762	82.062	87.1316	0.45974	41.404	45.8278
	1.10523	68.59	61.0159	5.93877	94.067	93.2487	6.35762	101.403	87.1429	0.45974	68.505	45.7577
	1.10523	66.348	61.1444	5.93877	91.578	93.2511	6.35762	77.313	87.1587	0.45974	36.509	45.659
	1.10523	69.993	61.2537	5.93877	94.612	93.2564	6.42845	79.236	87.1793	0.45974	63.136	45.5331
	1.10523	50.414	61.3441	5.93877	97.929	93.2643	6.42845	83.44	87.2046	0.45974	47.193	45.382
	1.10523	57.783	61.4164	5.93877	84.541	93.2746	6.42845	73.913	87.2347	0.45974	52.058	45.2078
	1.10523	55.544	61.4715	5.93877	93	93.2869	6.42845	96.632	87.2695	0.45974	21.072	45.0131
	1.10523	61.931	61.5106	6.01571	91.381	93.3007	6.50012	94.638	87.3089	0.45974	59.635	44.8005
	1.10523	58.161	61.5348	6.01571	92.002	93.3158	6.50012	85.277	87.3527	0.45974	61.308	44.5733
	1.10523	58.169	61.5458	6.01571	103.979	93.3316	6.50012	82.555	87.4007	0.45974	47.169	44.3345
	1.10523	74.523	61.5448	6.0825	102.179	93.3478	6.50012	80.013	87.4527	0.45974	54.509	44.0874
	1.10523	54.236	61.5337	6.0825	101.398	93.3639	6.50012	83.64	87.5084	0.45974	55.242	43.8356
	1.10523	68.917	61.5142	6.0825	88.392	93.3794	6.50012	111.169	87.5674	0.45974	55.959	43.5824
	1.10523	56.188	61.4879	6.0825	88.111	93.394	6.50012	91.117	87.6294	0.45974	46.461	43.331
	1.10523	51.483	61.4566	6.0825	105.218	93.4074	6.57265	89.833	87.6939	0.45974	50.39	43.0849
	1.10523	57.17	61.422	6.0825	89.925	93.4192	6.57265	69.609	87.7605	0.45974	59.422	42.8472
	1.10523	31.193	61.3857	6.0825	92.586	93.4291	6.57265	87.705	87.8289	0.45974	41.71	42.6208
	1.10523	69.42	61.3494	6.0825	113.822	93.4369	6.57265	79.111	87.8985	0.45974	63.772	42.4085
	1.17029	67.784	61.3145	6.15007	96.249	93.4423	6.64604	96.205	87.969	0.45974	31.777	42.2126
	1.17029	66.363	61.2825	6.15007	86.006	93.4454	6.64604	96.572	88.04	0.45974	13.031	42.0354
	1.17029	61.74	61.2546	6.15007	80.119	93.446	6.64604	93.582	88.111	0.45974	30.575	41.8786
	1.17029	48.957	61.2319	6.15007	93.216	93.4441	6.64604	84.496	88.1817	0.45974	23.825	41.7435
	1.17029	36.643	61.2155	6.21844	97.966	93.4398	6.64604	96.147	88.2517	0.45974	39.243	41.6313
	1.17029	73.234	61.2061	6.21844	84.432	93.4333	6.64604	80.379	88.3207	0.45974	13.779	41.5425
	1.17029	75.233	61.2045	6.21844	77.314	93.4246	6.72031	87.883	88.3884	0.45974	10.794	41.4776
	1.17029	66.469	61.2111	6.21844	91.212	93.4142	6.72031	84.8	88.4545	0.45974	30.214	41.4364
	1.17029	57.523	61.2264	6.21844	101.014	93.4024	6.72031	87.98	88.5189	0.45974	31.469	41.4184
	1.17029	58.354	61.2506	6.28762	92.653	93.3893	6.72031	100.539	88.5812	0.45974	42.281	41.4228
	1.17029	64.035	61.2838	6.28762	89.075	93.3755	6.72031	98.811	88.6415	0.45974	18.843	41.4485
	1.17029	49.449	61.3258	6.28762	115.326	93.3614	6.79547	77.606	88.6995	0.45974	44.809	41.4939
	1.17029	69.967	61.3766	6.28762	80.24	93.3474	6.79547	88.469	88.7553	0.45974	63.113	41.5574
	1.17029	71.531	61.4359	6.28762	96.381	93.3341	6.79547	97.916	88.8088	0.45974	46.395	41.6371
	1.17029	76.972	61.5033	6.28762	100.444	93.322	6.79547	81.71	88.86	0.45974	67.624	41.7309
	1.17029	56.924	61.5783	6.35762	89.919	93.3115	6.79547	100.874	88.9089	0.45974	44.584	41.8366
	1.17029	76.352	61.6606	6.35762	87.85	93.3032	6.87154	75.863	88.9556	0.45974	54.239	41.9517
	1.17029	57.126	61.7494	6.35762	100.468	93.2974	6.87154	98.249	89.0001	0.45974	49.03	42.0741
	1.17029	67.147	61.8444	6.42845	92.686	93.2948	6.87154	82.598	89.0425	0.45974	51.534	42.2012
	1.17029	58.53	61.9448	6.42845	101.181	93.2954	6.87154	84.047	89.0829	0.45974	49.438	42.331
	1.17029	68.168	62.0502	6.42845	84.699	93.2999	6.87154	87.989	89.1215	0.45974	50.925	42.4611
	1.17029	49.812	62.1599	6.42845	88.413	93.3084	6.87154	85.018	89.1583	0.45974	40.405	42.5893
	1.17029	57.592	62.2735	6.42845	88.198	93.3211	6.87154	91.326	89.1934	0.45974	30.052	42.7139
	1.23697	78.893	62.3904	6.42845	88.424	93.3383	6.94852	89.196	89.2269	0.45974	41.704	42.8332
	1.23697	59.619	62.5102	6.42845	108.6	93.3599	6.94852	80.782	89.2588	0.45974	40.393	42.9457
	1.23697	69.657	62.6324	6.42845	92.109	93.3861	6.94852	74.961	89.2892	0.45974	53.807	43.0501
	1.23697	42.508	62.7567	6.42845	93.757	93.4166	6.94852	92.147	89.318	0.45974	55.311	43.1455
	1.23697	66.028	62.8828	6.50012	82.906	93.4513	6.94852	76.339	89.3454	0.45974	45.593	43.2313
	1.23697	52.177	63.0105	6.50012	100.042	93.4899	6.94852	89.064	89.3713	0.45974	22.355	43.307
	1.23697	42.422	63.1395	6.50012	98.57	93.532	7.02643	122.495	89.3956	0.45974	63.249	43.3726
	1.23697	50.835	63.2698	6.57265	85.377	93.5772	7.02643	104.056	89.4183	0.45974	33.733	43.4281
	1.23697	75.395	63.4011	6.57265	100.38	93.6251	7.02643	86.729	89.4393	0.45974	35.864	43.474
	1.23697	76.215	63.5335	6.57265	88.169	93.6749	7.02643	76.806	89.4586	0.45974	21.89	43.5108
	1.23697	74.349	63.6668	6.57265	97.357	93.7261	7.10529	95.012	89.4759	0.45974	37.368	43.5395
	1.23697	66.933	63.8011	6.57265	71.454	93.778	7.10529	79.441	89.4912	0.45974	40.239	43.561
	1.23697	62.563	63.9363	6.57265	117.842	93.8299	7.10529	103.285	89.5044	0.45974	28.256	43.5764
	1.23697	38.63	64.0724	6.64604	81.128	93.8823	7.10529	94.216	89.5153	0.45974	54.314	43.5871
	1.23697	69.225	64.2093	6.64604	111.588	93.9316	7.10529	87.556	89.524	0.45974	45.233	43.5945
	1.23697	63.217	64.3469	6.64604	101.212	93.9786	7.10529	83.722	89.5303	0.45974	38.734	43.5996
	1.23697	43.202	64.4851	6.64604	90.703	94.0223	7.10529	85.399	89.5342	0.45974	47.758	43.6039
	1.23697	73.322	64.6238	6.64604	89.307	94.0621	7.10529	93.727	89.5357	0.45974	37.539	43.6086
	1.23697	74.055	64.7627	6.64604	82.843	94.0971	7.10529	88.897	89.5348	0.45974	74.945	43.6151
	1.3028	81.273	64.9015	6.64604	94.82	94.1269	7.17173	83.422	89.5317	0.45974	52.774	43.6242
	1.3028	65.439	65.0398	6.64604	94.403	94.1506	7.17173	91.446	89.5264	0.45974	68.473	43.6369
	1.3028	87.44	65.1772	6.64604	92.084	94.168	7.17173	86.663	89.5191	0.45974	38.332	43.6539
	1.3028	84.347	65.3131	6.64604	91.58	94.1784	7.17173	81.646	89.5103	0.45974	45.454	43.6757
	1.3028	49.807	65.447	6.64604	94.923	94.1816	7.23885	97.133	89.5	0.45974	41.971	43.7024
	1.3028	52.516	65.5783	6.64604	102.057	94.1773	7.23885	99.237	89.4889	0.45974	32.571	43.734
	1.3028	67.958	65.7061	6.64604	89.37	94.1655	7.23885	94.178	89.4772	0.45974	30.903	43.7702
	1.3028	67.951	65.8297	6.64604	95.295	94.1461	7.23885	74.923	89.4656	0.45974	41.738	43.8105
	1.3028	49.852	65.9483	6.64604	88.006	94.1194	7.23885	86.941	89.4546	0.45974	53.838	43.854
	1.3028	73.159	66.0608	6.64604	97.249	94.0855	7.23885	93.513	89.4449	0.45974	37.915	43.8997
	1.3028	57.272	66.1666	6.64604	94.208	94.045	7.23885	98.81	89.4372	0.45974	37.462	43.9462
	1.3028	64.187	66.2645	6.64604	98.809	93.9983	7.30664	87.452	89.4322	0.45974	59.192	43.9921
	1.3028	42.75	66.3536	6.64604	101.262	93.946	7.30664	93.821	89.4307	0.45974	44.857	44.0355
	1.3028	72.139	66.4331	6.64604	98.139	93.8891	7.30664	83.756	89.4334	0.45974	34.642	44.0745
	1.3028	81.853	66.502	6.64604	94.264	93.8283	7.30664	80.638	89.4411	0.45974	33.797	44.1072
	1.3028	62.235	66.5595	6.64604	84.05	93.7647	7.30664	94.999	89.4548	0.45974	18.724	44.1314
	1.3028	69.003	66.6048	6.64604	101.822	93.6992	7.37513	89.867	89.475	0.45974	65.786	44.145
	1.3028	82.785	66.6373	6.64604	95.423	93.6331	7.37513	89.114	89.5027	0.45974	58.681	44.146
	1.3028	65.367	66.6563	6.64604	97.889	93.5676	7.37513	81.189	89.5385	0.45974	36.586	44.1322
	1.3028	71.786	66.6615	6.64604	96.051	93.5037	7.37513	91.981	89.5831	0.45974	38.603	44.1017
	1.3028	70.41	66.6524	6.64604	98.887	93.4428	7.37513	94.419	89.6371	0.45974	47.384	44.0528
	1.36968	66.358	66.6289	6.64604	93.655	93.3862	7.44431	93.219	89.7008	0.45974	28.693	43.9839
	1.36968	65.33	66.5909	6.64604	90.559	93.3349	7.44431	86.964	89.7749	0.45974	43.535	43.8934
	1.36968	59.961	66.5387	6.64604	98.952	93.2903	7.44431	97.157	89.8594	0.45974	44.432	43.7804
	1.36968	73.483	66.4725	6.64604	79.624	93.2533	7.44431	95.909	89.9548	0.45974	51.944	43.6442
	1.36968	67.325	66.3927	6.64604	96.428	93.2251	7.44431	78.072	90.0609	0.45974	25.988	43.4844
	1.36968	67.565	66.3002	6.64604	78.102	93.2065	7.44431	91.625	90.1778	0.45974	30.817	43.3009
	1.36968	72.037	66.1956	6.64604	99.154	93.1985	7.44431	75.434	90.3053	0.45974	56.706	43.0942
	1.36968	59.003	66.08	6.64604	85.914	93.2016	7.44431	106.541	90.4429	0.45974	31.368	42.865
	1.36968	69.526	65.9546	6.64604	82.38	93.2164	7.5142	83.396	90.5903	0.45974	43.47	42.6147
	1.36968	77.486	65.8207	6.64604	82.539	93.2433	7.5142	86.389	90.7467	0.45974	44.19	42.3448
	1.36968	61.466	65.6798	6.64604	88.767	93.2826	7.5142	87.232	90.9116	0.45974	44.85	42.0572
	1.36968	61.371	65.5334	6.64604	102.476	93.3342	7.5848	84.415	91.0839	0.45974	62.309	41.7544
	1.36968	73.954	65.3833	6.64604	100.383	93.3981	7.5848	90.821	91.2628	0.45974	60.498	41.4394
	1.36968	37.477	65.2311	6.64604	97.349	93.4738	7.5848	100.689	91.4472	0.45974	65.208	41.115
	1.36968	68.405	65.079	6.64604	81.387	93.5611	7.5848	95.484	91.6358	0.45974	57.592	40.7848
	1.36968	70.562	64.9285	6.64604	102.63	93.6591	7.5848	95.574	91.8275	0.45974	54.616	40.4525
	1.36968	70.958	64.7817	6.64604	91.009	93.767	7.5848	86.6	92.021	0.45974	45.99	40.1219
	1.36968	69.67	64.6406	6.72031	95.256	93.8839	7.5848	82.019	92.215	0.45974	50	39.7969
	1.36968	69.791	64.5069	6.72031	97.168	94.0086	7.65613	87.564	92.4079	0.45974	21.998	39.4817
	1.43487	59.021	64.3824	6.72031	96.874	94.1398	7.65613	88.691	92.5986	0.45974	18.28	39.1803
	1.43487	59.198	64.269	6.72031	86.905	94.2761	7.65613	97.396	92.7855	0.45974	66.913	38.8968
	1.43487	50.589	64.1682	6.72031	111.728	94.416	7.65613	94.406	92.9676	0.45974	45.6	38.6352
	1.43487	70.725	64.0816	6.72031	92.007	94.5579	7.65613	87.848	93.1433	0.45974	40.275	38.3993
	1.43487	50.804	64.0104	6.72031	96.267	94.7002	7.65613	97.47	93.3116	0.45974	35.993	38.1927
	1.43487	71.237	63.9559	6.72031	105.402	94.8412	7.72819	97.067	93.4714	0.45974	22.881	38.0185
	1.43487	67.324	63.919	6.72031	96.063	94.9791	7.72819	89.984	93.6215	0.45974	38.524	37.8797
	1.43487	57.182	63.9005	6.72031	93.019	95.1124	7.72819	99.033	93.7612	0.45974	30.622	37.7788
	1.43487	57.201	63.9011	6.72031	100.057	95.2393	7.72819	98.301	93.8897	0.45974	16.393	37.7179
	1.43487	74.044	63.921	6.72031	73.272	95.3582	7.80099	94.773	94.0062	0.45974	16.411	37.6985
	1.43487	45.237	63.9603	6.72031	85.136	95.4676	7.80099	105.517	94.1102	0.45974	21.108	37.7217
	1.43487	52.804	64.019	6.72031	95.915	95.566	7.80099	96.34	94.2015	0.45974	0.107	37.7879
	1.43487	85.445	64.0968	6.72031	96.162	95.6522	7.80099	105.738	94.2797	0.45974	17.111	37.8971
	1.43487	58.686	64.1929	6.72031	86.988	95.725	7.80099	87.562	94.3448	0.45974	0.342	38.0486
	1.43487	71.247	64.3067	6.72031	97.857	95.7833	7.80099	97.813	94.3968	0.45974	59.668	38.2412
	1.43487	66.625	64.4372	6.72031	96.41	95.8263	7.80099	92.942	94.436	0.45974	55.862	38.4729
	1.43487	58.968	64.5832	6.72031	99.692	95.8534	7.80099	95.772	94.4627	0.45974	43.577	38.7415
	1.43487	71.204	64.7432	6.72031	111.606	95.864	7.87454	92.788	94.4772	0.45974	46.64	39.0439
	1.43487	65.156	64.9158	6.72031	92.126	95.8578	7.87454	102.914	94.4801	0.45974	37.241	39.3769
	1.43487	78.635	65.0993	6.72031	107.741	95.8347	7.87454	91.037	94.4721	0.45974	32.242	39.7364
	1.50048	67.435	65.2918	6.72031	87.429	95.7949	7.87454	92.589	94.4539	0.45974	59.282	40.1183
	1.50048	59.45	65.4916	6.72031	98.27	95.7386	7.94886	85.094	94.4262	0.45974	55.537	40.518
	1.50048	78.274	65.6966	6.72031	90.488	95.6664	7.94886	96.873	94.3898	0.45974	45.068	40.9304
	1.50048	56.793	65.9049	6.72031	94.223	95.5789	7.94886	85.638	94.3457	0.45974	19.872	41.3505
	1.50048	67.65	66.1144	6.72031	94.614	95.4769	7.94886	92.039	94.2946	0.45974	63.505	41.7728
	1.50048	71.476	66.3233	6.79547	106.06	95.3615	7.94886	110.29	94.2373	0.45974	32.534	42.1922
	1.50048	55.807	66.5294	6.79547	98.136	95.2337	7.94886	106.238	94.1749	0.45974	36.095	42.6033
	1.50048	54.764	66.731	6.79547	92.775	95.095	8.02394	82.783	94.1079	0.45974	40.629	43.0006
	1.50048	73.096	66.9263	6.79547	103.317	94.9465	8.02394	90.669	94.0372	0.45974	43.13	43.3791
	1.50048	67.857	67.1136	6.79547	97.562	94.7898	8.02394	90.786	93.9634	0.45974	75.936	43.7338
	1.50048	49.12	67.2913	6.79547	101.966	94.6265	8.02394	77.826	93.8873	0.45974	54.872	44.0602
	1.50048	48.772	67.4581	6.79547	90.602	94.458	8.02394	86.957	93.8094	0.45974	48.926	44.3539
	1.50048	40.405	67.6128	6.79547	85.363	94.2861	8.0998	117.412	93.7302	0.45974	41.696	44.6111
	1.50048	77.948	67.7545	6.79547	100.996	94.1123	8.0998	101.444	93.6501	0.45974	34.443	44.8283
	1.50048	76.996	67.8822	6.79547	83.224	93.9382	8.0998	85.418	93.5694	0.45974	38.406	45.0027
	1.50048	78.821	67.9954	6.79547	101.653	93.7652	8.0998	88.536	93.4885	0.45974	54.536	45.132
	1.50048	82.473	68.0937	6.79547	104.217	93.5949	8.0998	97.523	93.4076	0.45974	48.676	45.2144
	1.50048	76.582	68.177	6.79547	81.227	93.4288	8.17646	89.735	93.3266	0.45974	67.45	45.249
	1.50048	78.186	68.2453	6.79547	102.987	93.268	8.17646	91.542	93.2458	0.45974	43.279	45.2353
	1.50048	71.963	68.2989	6.79547	97.063	93.1137	8.17646	98.811	93.1651	0.45974	27.811	45.1734
	1.50048	57.558	68.3383	6.79547	102.233	92.9671	8.17646	73.573	93.0847	0.45974	39.761	45.0641
	1.50048	79.875	68.3642	6.79547	93.624	92.829	8.17646	95.373	93.0045	0.45974	52.378	44.9089
	1.50048	80.913	68.3774	6.79547	84.685	92.7003	8.17646	91.961	92.9244	0.45974	38.415	44.7097
	1.50048	86.644	68.3791	6.79547	94.842	92.5815	8.25391	106.306	92.8445	0.45974	58.421	44.4693
	1.50048	59.507	68.3705	6.79547	73.209	92.4732	8.25391	98.988	92.7647	0.45974	37.299	44.1908
	1.50048	58.675	68.3528	6.79547	82.17	92.3757	8.25391	84.166	92.6851	0.45974	48.958	43.8777
	1.56631	69.696	68.3276	6.79547	93.116	92.2891	8.25391	89.375	92.6057	0.45974	53.149	43.5341
	1.56631	63.523	68.2964	6.79547	80.87	92.2136	8.33218	89.287	92.5267	0.45974	42.682	43.1645
	1.56631	86.1	68.2608	6.79547	88.4	92.149	8.33218	87.647	92.4483	0.45974	35.606	42.7735
	1.56631	60.579	68.2226	6.79547	83.307	92.0952	8.33218	102.026	92.3706	0.45974	53.806	42.3661
	1.56631	65.182	68.1834	6.79547	72.293	92.0516	8.33218	101.546	92.294	0.45974	43.692	41.9475
	1.56631	59.055	68.1449	6.87154	108.178	92.0181	8.33218	96.549	92.219	0.45974	61.664	41.5227
	1.56631	62.85	68.1089	6.87154	94.889	91.9939	8.33218	98.545	92.146	0.45974	49.824	41.0972
	1.56631	67.236	68.077	6.87154	90.539	91.9784	8.41127	92.928	92.0755	0.45974	49.616	40.6761
	1.56631	85.566	68.0507	6.87154	97.865	91.9711	8.41127	94.232	92.008	0.45974	51.248	40.2644
	1.56631	67.6	68.0315	6.87154	86.743	91.971	8.41127	100.969	91.9443	0.45974	32.069	39.867
	1.56631	70.211	68.0209	6.87154	89.91	91.9775	8.41127	90.163	91.8851	0.45974	35.56	39.4885
	1.56631	69.302	68.02	6.87154	103.312	91.9898	8.41127	73.352	91.831	0.45974	42.607	39.1332
	1.56631	57.822	68.0299	6.87154	101.099	92.007	8.49119	89.471	91.7829	0.45974	4.963	38.8051
	1.56631	40.723	68.0517	6.87154	89.058	92.0284	8.49119	99.579	91.7415	0.45974	27.915	38.5074
	1.56631	58.359	68.086	6.87154	93.008	92.0532	8.49119	98.612	91.7076	0.45974	6.242	38.2434
	1.56631	66.636	68.1335	6.87154	92.755	92.0808	8.57195	92.316	91.6819	0.45974	43.93	38.0154
	1.56631	68.939	68.1946	6.87154	102.789	92.1105	8.57195	86.648	91.6649	0.45974	32.846	37.8255
	1.56631	68.839	68.2696	6.87154	93.819	92.1416	8.57195	64.066	91.6574	0.45974	36.59	37.6751
	1.56631	85.679	68.3585	6.87154	88.981	92.1736	8.57195	99.261	91.6598	0.45974	60.997	37.5651
	1.56631	73.844	68.4611	6.87154	102.153	92.2062	8.57195	74.294	91.6727	0.45974	7.964	37.4957
	1.56631	70.316	68.5772	6.87154	93.847	92.2388	8.57195	101.462	91.6961	0.45974	33.042	37.4667
	1.63211	81.945	68.7063	6.87154	89.928	92.2712	8.57195	98.412	91.7304	0.45974	35.314	37.4771
	1.63211	60.889	68.8477	6.87154	92.541	92.3032	8.57195	80.956	91.7756	0.45974	44.389	37.5258
	1.63211	64.621	69.0006	6.87154	81.564	92.3347	8.65357	82.666	91.8314	0.45974	42.941	37.6108
	1.63211	60.325	69.164	6.87154	106.665	92.3656	8.65357	99.66	91.8977	0.45974	3.992	37.7299
	1.63211	70.543	69.3369	6.87154	82.713	92.396	8.65357	99.867	91.9739	0.45974	42.179	37.8804
	1.63211	62.507	69.5181	6.87154	93.715	92.4259	8.65357	87.433	92.0595	0.45974	45.159	38.0591
	1.63211	76.788	69.7063	6.87154	88.279	92.4555	8.73605	111.394	92.1537	0.45974	31.448	38.2627
	1.63211	70.772	69.9	6.94852	87.866	92.4852	8.73605	94.554	92.2555	0.45974	36.198	38.4874
	1.63211	54.218	70.098	6.94852	93.669	92.5151	8.73605	81.139	92.364	0.45974	33.545	38.7296
	1.63211	74.398	70.2986	6.94852	99.124	92.5455	8.73605	86.858	92.4778	0.45974	42.472	38.985
	1.63211	46.548	70.5004	7.02643	94.316	92.5768	8.73605	88.2	92.5958	0.45974	31.885	39.2496
	1.63211	84.351	70.7019	7.02643	94.791	92.6094	8.73605	97.197	92.7167	0.45974	37.835	39.5192
	1.63211	83.992	70.9015	7.02643	95.61	92.6437	8.80266	90.424	92.8389	0.45974	52.013	39.7899
	1.63211	51.771	71.0978	7.02643	88.822	92.6798	8.80266	100.901	92.9609	0.45974	37.623	40.0575
	1.63211	92.638	71.2894	7.02643	84.59	92.7183	8.80266	83.788	93.0814	0.45974	48.178	40.3183
	1.63211	62.755	71.4749	7.02643	83.871	92.7595	8.80266	95.06	93.1989	0.45974	57.272	40.5686
	1.63211	61.06	71.653	7.02643	90.161	92.8036	8.80266	94.939	93.312	0.45974	52.953	40.805
	1.63211	61.555	71.8225	7.02643	92.57	92.8509	8.86985	91.844	93.4195	0.45974	52.448	41.0244
	1.63211	84.667	71.9823	7.02643	91.65	92.9016	8.86985	87.86	93.52	0.45974	48.583	41.2241
	1.63211	74.137	72.1314	7.02643	93.673	92.9559	8.86985	99.92	93.6128	0.45974	51.358	41.4017
	1.63211	84.972	72.269	7.02643	92.526	93.0138	8.86985	99.874	93.6967	0.45974	68.837	41.5552
	1.69764	72.352	72.3944	7.02643	79.103	93.0754	8.9376	102.9	93.7712	0.45974	54.031	41.6831
	1.69764	89.525	72.5068	7.02643	103.344	93.1406	8.9376	82.69	93.8356	0.45974	33.68	41.7841
	1.69764	98.697	72.6058	7.02643	88.347	93.2094	8.9376	105.713	93.8899	0.45974	5.791	41.8575
	1.69764	72.184	72.6911	7.02643	99.207	93.2815	8.9376	98.664	93.9339	0.45974	35.146	41.9031
	1.69764	85.009	72.7625	7.02643	99.079	93.3569	8.9376	98.311	93.9678	0.45974	44.912	41.9209
	1.69764	87.501	72.82	7.02643	90.611	93.435	8.9376	89.825	93.9921	0.45974	51.067	41.9116
	1.69764	47.847	72.8635	7.02643	98.064	93.5157	8.9376	89.716	94.0076	0.45974	33.567	41.8761
	1.69764	69.148	72.8934	7.02643	96.359	93.5985	8.9376	94.338	94.0151	0.45974	43.595	41.8156
	1.69764	65.549	72.9099	7.02643	97.546	93.683	9.00594	90.529	94.0157	0.45974	46.581	41.732
	1.69764	60.577	72.9136	7.02643	111.093	93.7687	9.00594	96.035	94.0109	0.45974	5.265	41.627
	1.69764	79.029	72.9048	7.02643	79.323	93.8551	9.00594	89.807	94.0019	0.45974	29.946	41.5031
	1.69764	73.092	72.8845	7.02643	96.994	93.9416	9.00594	93.904	93.9906	0.45974	31.083	41.3626
	1.69764	79.681	72.8531	7.10529	84.215	94.0279	9.07486	93.87	93.9786	0.45974	48.446	41.2081
	1.69764	73.131	72.8117	7.10529	87.977	94.1132	9.07486	90.862	93.9678	0.45974	53.904	41.0425
	1.69764	52.172	72.7611	7.10529	104.696	94.1971	9.07486	91.132	93.9599	0.45974	46.339	40.8688
	1.69764	62.838	72.7023	7.10529	91.512	94.279	9.07486	99.017	93.9568	0.45974	46.19	40.6898
	1.69764	77.358	72.6364	7.10529	104.074	94.3584	9.07486	109.343	93.9602	0.45974	18.516	40.5087
	1.69764	76.743	72.5644	7.10529	85.844	94.4349	9.07486	72.157	93.9718	0.45974	73.228	40.3284
	1.69764	62.852	72.4874	7.10529	90.079	94.5079	9.14438	98.907	93.9931	0.45974	48.155	40.1516
	1.69764	70.731	72.4065	7.10529	91.168	94.5772	9.14438	92.271	94.0254	0.45974	53.431	39.9812
	1.76582	72.634	72.3229	7.10529	91.863	94.6422	9.14438	89.057	94.0697	0.45974	30.466	39.8199
	1.76582	63.414	72.2377	7.10529	88.427	94.7028	9.14438	87.218	94.1269	0.45974	39.599	39.67
	1.76582	80.561	72.1519	7.10529	102.452	94.7587	9.14438	92.538	94.1974	0.45974	57.352	39.5338
	1.76582	80.655	72.0668	7.10529	99.843	94.8096	9.21449	102.01	94.2815	0.45974	47.333	39.4134
	1.76582	64.677	71.9833	7.10529	98.781	94.8555	9.21449	92.112	94.3791	0.45974	17.469	39.3104
	1.76582	70.784	71.9026	7.10529	91.583	94.8963	9.21449	114.394	94.4895	0.45974	45.169	39.2264
	1.76582	86.728	71.8256	7.10529	103.973	94.9319	9.21449	97.083	94.6119	0.45974	30.379	39.1625
	1.76582	73.343	71.7533	7.10529	98.509	94.9625	9.21449	75.894	94.7451	0.45974	50.538	39.1195
	1.76582	68.61	71.6865	7.10529	85.148	94.988	9.28521	95.006	94.8874	0.45974	51.627	39.0981
	1.76582	71.645	71.6261	7.10529	95.985	95.0088	9.28521	108.733	95.0368	0.45974	37.586	39.0987
	1.76582	76.24	71.5728	7.10529	94.101	95.0248	9.28521	86.411	95.1911	0.45974	27.339	39.1211
	1.76582	51.438	71.5273	7.10529	109.295	95.0365	9.28521	105.047	95.3478	0.45974	22.326	39.1652
	1.76582	90.658	71.4903	7.10529	90.067	95.0442	9.28521	87.325	95.5041	0.45974	8.972	39.2304
	1.76582	83.712	71.4623	7.10529	100.385	95.0481	9.28521	91.971	95.657	0.45974	25.457	39.316
	1.76582	71.068	71.4437	7.17173	89.743	95.0485	9.28521	93.437	95.8035	0.45974	26.704	39.4209
	1.76582	69.252	71.435	7.17173	88.164	95.0459	9.35654	95.839	95.9403	0.45974	29.232	39.5439
	1.76582	70.675	71.4365	7.17173	103.217	95.0407	9.35654	89.615	96.0644	0.45974	30.31	39.6837
	1.76582	65.623	71.4483	7.17173	77.75	95.0332	9.35654	97.094	96.1727	0.45974	40.762	39.8388
	1.76582	71.135	71.4705	7.17173	88.116	95.0238	9.35654	106.93	96.2621	0.45974	52.374	40.0075
	1.76582	73.972	71.5033	7.17173	104.123	95.0131	9.42849	89.264	96.3301	0.45974	52.094	40.188
	1.76582	47.121	71.5466	7.17173	96.731	95.0012	9.42849	100.063	96.3743	0.45974	41.942	40.3786
	1.76582	84.879	71.6003	7.17173	83.186	94.9887	9.42849	102.619	96.3926	0.45974	55.606	40.5775
	1.83346	86.523	71.6642	7.17173	103.375	94.9758	9.42849	91.517	96.3835	0.45974	26.443	40.7828
	1.83346	76.155	71.738	7.17173	96.53	94.9628	9.42849	117.277	96.346	0.45974	32.628	40.9927
	1.83346	76.33	71.8213	7.17173	107.695	94.9502	9.42849	92.926	96.2796	0.45974	49.491	41.2054
	1.83346	59.189	71.9137	7.17173	102.172	94.9382	9.50106	91.257	96.1845	0.45974	46.283	41.4193
	1.83346	66.587	72.0148	7.17173	103.759	94.9269	9.50106	92.102	96.0616	0.45974	53.845	41.6327
	1.83346	67.96	72.1239	7.17173	101.355	94.9166	9.50106	87.883	95.9126	0.45974	56.277	41.8443
	1.83346	60.49	72.2405	7.17173	96.668	94.9074	9.50106	92.192	95.7398	0.45974	55.48	42.0527
	1.83346	67.434	72.3638	7.17173	86.342	94.8994	9.50106	103.838	95.5465	0.45974	46.81	42.2566
	1.83346	74.753	72.4932	7.17173	85.582	94.8927	9.50106	94.656	95.3366	0.45974	58.254	42.4552
	1.83346	74.163	72.6277	7.17173	86.103	94.8873	9.57426	87.414	95.1148	0.45974	64.465	42.6476
	1.83346	70.831	72.7667	7.17173	84.511	94.8832	9.57426	93.154	94.8868	0.45974	47.338	42.8332
	1.83346	72.322	72.9092	7.17173	92.262	94.8804	9.57426	92.072	94.6586	0.45974	14.782	43.0112
	1.83346	72.238	73.0544	7.17173	97.385	94.8788	9.57426	87.555	94.4374	0.45974	41.319	43.1815
	1.83346	68.107	73.2013	7.17173	78.656	94.8783	9.57426	105.005	94.2306	0.45974	51.162	43.3439
	1.83346	71.89	73.3491	7.23885	91.533	94.8787	9.64811	92.613	94.0463	0.45974	35.747	43.4985
	1.83346	65.079	73.4968	7.23885	91.927	94.88	9.64811	92.485	93.8931	0.45974	41.442	43.6455
	1.83346	79.199	73.6434	7.23885	94.224	94.8818	9.64811	108.446	93.78	0.45974	27.544	43.7852
	1.83346	96.873	73.7882	7.23885	106.134	94.8842	9.64811	95.922	93.7162	0.45974	41.089	43.9181
	1.83346	70.196	73.9301	7.23885	115.243	94.8868	9.64811	97.568	93.7111	0.45974	58.103	44.0446
	1.83346	76.267	74.0684	7.23885	83.905	94.8895	9.64811	100.823	93.7743	0.45974	30.444	44.1656
	1.83346	70.934	74.2023	7.23885	96.641	94.8922	9.64811	83.059	93.915	0.45974	39.886	44.2818
	1.83346	69.13	74.331	7.23885	103.312	94.8946	9.7226	91.803	94.1424	0.45974	35.667	44.394
	1.90031	89.753	74.4538	7.23885	86.431	94.8966	9.7226	103.645	94.4655	0.45974	32.042	44.5031
	1.90031	77.318	74.5701	7.23885	100.618	94.8981	9.7226	101.614	94.8925	0.45974	23.261	44.61
	1.90031	76.038	74.6792	7.23885	109.628	94.8991	9.7226	94.697	95.4314	0.45974	25.992	44.7157
	1.90031	69.311	74.7808	7.23885	91.685	94.8993	9.7226	112.092	96.0891	0.45974	47.183	44.821
	1.90031	66.356	74.8745	7.23885	96.31	94.8988	9.79775	97.996	96.8721	0.45974	56.841	44.9266
	1.90031	75.578	74.9599	7.23885	78.489	94.8978	9.79775	90.62	97.7856	0.45974	63.721	45.0334
	1.90031	89.411	75.037	7.30664	100.175	94.896	9.79775	87.632	98.8341	0.45974	42.619	45.1421
	1.90031	86.784	75.1055	7.30664	94.208	94.8938	9.79775	98.281	100.021	0.45974	55.7	45.2533
	1.90031	75.18	75.1656	7.30664	107.546	94.8912	9.79775	92.228	101.348	0.45974	22.551	45.3676
	1.90031	67.685	75.2174	7.37513	105.966	94.8885	9.87355	88.434	102.815	0.45974	63.365	45.4854
	1.90031	53.476	75.2611	7.37513	88.386	94.8858	9.87355	100.531	104.424	0.45974	66.093	45.607
	1.96608	71.135	75.2971	7.37513	90.417	94.8835	9.87355	107.047	106.171	0.45974	45.469	45.7325
	1.96608	71.75	75.3259	7.37513	85.23	94.8819	9.87355	97.072	108.054	0.45974	53.918	45.8618
	1.96608	71.355	75.3479	7.37513	91.237	94.8814	9.87355	94.791	110.068	0.45974	45.633	45.9948
	1.96608	76.874	75.3639	7.37513	92.01	94.8824	9.87355	91.06	112.208	0.45974	62.417	46.1313
	1.96608	96.758	75.3747	7.37513	95.272	94.8853	9.87355	95.656	114.467	0.45974	38.275	46.2709
	1.96608	77.78	75.3809	7.37513	102.023	94.8906	9.87355	85.829	116.836	0.45974	23.761	46.413
	1.96608	71.434	75.3837	7.37513	93.769	94.8989	9.95003	99.718	119.306	0.45974	55.719	46.5568
	1.96608	85.844	75.3839	7.37513	96.504	94.9106	9.95003	90.351	121.867	0.45974	39.117	46.7016
	1.96608	71.469	75.3825	7.37513	81.412	94.9262	9.95003	85.594	124.507	0.45974	59.667	46.8465
	1.96608	72.542	75.3805	7.37513	104.722	94.9463	10.0272	96.358	127.215	0.45974	48.637	46.9903
	1.96608	78.469	75.3791	7.37513	107.102	94.9714	10.0272	104.15	129.978	0.45974	38.421	47.1319
	1.96608	75.493	75.3793	7.37513	94.266	95.0019	10.0272	98.006	132.782	0.45974	66.541	47.2702
	1.96608	65.094	75.3822	7.37513	99.066	95.0383	10.0272	90.685	135.614	0.45974	35.185	47.404
	1.96608	79.023	75.3888	7.37513	91.136	95.0809	10.0272	181.726	138.459	0.45974	49.474	47.5319
	1.96608	89.249	75.4001	7.37513	71.096	95.1302	10.0272	162.767	141.304	0.45974	59.715	47.6526
	1.96608	78.827	75.417	7.37513	91.298	95.1863	10.0272	184.921	144.134	0.45974	59.194	47.765
	1.96608	77.092	75.4405	7.37513	98.159	95.2496	10.0272	185.988	146.935	0.45974	51.446	47.8677
	1.96608	65.952	75.4712	7.37513	106.221	95.3201	10.0272	159.784	149.694	0.45974	32.903	47.9594
	1.96608	80.853	75.5099	7.37513	101.178	95.398	10.105	172.219	152.397	0.45974	36.685	48.039
	1.96608	68.069	75.5571	7.37513	93.817	95.483	10.105	174.319	155.031	0.45974	56.061	48.1055
	1.96608	86.167	75.6133	7.37513	81.805	95.5752	10.105	175.934	157.586	0.45974	53.948	48.1579
	2.03414	64.298	75.6789	7.37513	94.408	95.6742	10.105	174.748	160.05	0.45974	33.823	48.1954
	2.03414	57.943	75.7538	7.37513	91.131	95.7796	10.1835	185.415	162.412	0.45974	39.764	48.2173
	2.03414	85.291	75.8381	7.37513	94.074	95.891	10.1835	194.616	164.665	0.45974	36.417	48.2231
	2.03414	53.995	75.9316	7.44431	92.422	96.0078	10.1835	176.359	166.799	0.45974	61.844	48.2123
	2.03414	80.94	76.0342	7.44431	102.179	96.1293	10.1835	177.929	168.809	0.45974	37.152	48.1848
	2.03414	74.908	76.1452	7.44431	98.543	96.2546	10.1835	171.738	170.688	0.45974	52.769	48.1405
	2.03414	83.257	76.2641	7.44431	101.267	96.3829	10.1835	183.71	172.434	0.45974	33.93	48.0795
	2.03414	83.419	76.39	7.44431	88.805	96.5132	10.1835	201.477	174.042	0.45974	57.645	48.0024
	2.03414	74.091	76.5221	7.44431	93.667	96.6444	10.2628	172.519	175.511	0.45974	63.027	47.9096
	2.03414	73.634	76.6592	7.44431	112.44	96.7752	10.2628	186.4	176.841	0.45974	51.817	47.802
	2.03414	72.24	76.8003	7.44431	97.669	96.9047	10.2628	173.925	178.032	0.45974	13.248	47.6803
	2.03414	84.67	76.944	7.44431	100.822	97.0314	10.2628	193.153	179.088	0.45974	59.16	47.5459
	2.03414	80.611	77.0888	7.44431	90.864	97.1541	10.2628	196.507	180.01	0.45974	41.648	47.4
	2.03414	73.533	77.2334	7.44431	102.94	97.2715	10.3427	186.164	180.804	0.45974	24.953	47.2438
	2.03414	83.83	77.3761	7.44431	94.768	97.3824	10.3427	180.794	181.473	0.45974	37.661	47.0791
	2.03414	69.154	77.5153	7.44431	101.479	97.4856	10.3427	160.321	182.026	0.45974	66.516	46.9074
	2.03414	65.709	77.6494	7.44431	88.194	97.5798	10.3427	183.101	182.467	0.45974	68.841	46.7307
	2.03414	89.635	77.777	7.44431	101.566	97.6639	10.3427	196.779	182.805	0.45974	47.357	46.5508
	2.03414	75.402	77.8963	7.44431	102.73	97.737	10.4234	181.551	183.047	0.45974	47.816	46.3695
	2.03414	75.003	78.0058	7.44431	94.979	97.7981	10.4234	195.071	183.203	0.45974	42.747	46.1889
	2.03414	82.613	78.104	7.44431	105.44	97.8464	10.4234	165.575	183.28	0.45974	61.578	46.0106
	2.03414	74.011	78.1896	7.44431	101.806	97.8814	10.4234	180.103	183.287	0.45974	63.219	45.8367
	2.03414	83.401	78.2613	7.44431	91.267	97.9025	10.4234	175.703	183.235	0.45974	60.988	45.669
	2.10081	73.585	78.3179	7.5142	103.312	97.9095	10.4234	189.287	183.13	0.45974	48.547	45.5092
	2.10081	83.409	78.3585	7.5142	93.227	97.9023	10.4234	164.444	182.983	0.45974	69.509	45.3589
	2.10081	81.592	78.3823	7.5142	98.52	97.8811	10.4234	193.343	182.802	0.45974	30.68	45.2195
	2.10081	98.04	78.3885	7.5142	100.563	97.846	10.4234	175.084	182.594	0.45974	60.802	45.0924
	2.10081	81.065	78.3767	7.5142	93.142	97.7976	10.5047	173.522	182.369	0.45974	31.156	44.9785
	2.10081	84.65	78.3468	7.5142	102.851	97.7366	10.5047	180.989	182.132	0.45974	37.496	44.8789
	2.10081	74.059	78.2985	7.5142	96.948	97.6641	10.5047	164.566	181.891	0.45974	35.771	44.7942
	2.10081	63.416	78.2322	7.5142	105.1	97.5809	10.5868	172.809	181.651	0.45974	50.2	44.7245
	2.10081	87.019	78.1482	7.5142	101.91	97.4885	10.5868	184.783	181.418	0.45974	60.5	44.6702
	2.10081	75.931	78.0471	7.5142	99.261	97.3884	10.5868	176.459	181.198	0.45974	42.96	44.6309
	2.10081	83.53	77.9297	7.5142	108.758	97.282	10.5868	183.555	180.993	0.45974	44.988	44.6063
	2.10081	79.153	77.797	7.5142	92.351	97.1711	10.5868	178.115	180.808	0.45974	45.444	44.5956
	2.10081	68.74	77.6503	7.5142	82.485	97.0575	10.5868	195.631	180.645	0.45974	44.592	44.5978
	2.10081	70.014	77.4909	7.5142	105.92	96.9431	10.6697	171.34	180.506	0.45974	48.568	44.6116
	2.10081	91.711	77.3205	7.5142	86.781	96.8298	10.6697	192.511	180.392	0.45974	-6.01	44.6355
	2.10081	66.183	77.1405	7.5142	94.337	96.7196	10.6697	158.17	180.304	0.45974	24.161	44.6676
	2.10081	91.327	76.953	7.5142	82.23	96.6143	10.6697	185.175	180.243	0.45974	14.58	44.7058
	2.10081	72.186	76.7597	7.5142	98.364	96.5157	10.6697	178.894	180.207	0.45974	15.483	44.7478
	2.10081	73.158	76.5628	7.5848	82.899	96.4257	10.6697	185.828	180.197	0.45974	32.667	44.7913
	2.10081	74.063	76.3642	7.5848	105.619	96.3457	10.6697	194.871	180.211	0.45974	29.121	44.8336
	2.10081	85.85	76.1661	7.5848	91.925	96.2773	10.6697	193.21	180.247	0.45974	66.919	44.8721
	2.16967	86.01	75.9705	7.5848	100.759	96.2217	10.6697	172.192	180.304	0.45974	89.377	44.9039
	2.16967	75.337	75.7795	7.5848	84.116	96.1798	10.7533	184.757	180.379	0.45974	41.647	44.9262
	2.16967	97.911	75.5951	7.5848	91.59	96.1524	10.7533	189.222	180.47	0.45974	35.208	44.9362
	2.16967	61.638	75.4191	7.5848	85.67	96.1401	10.7533	184.037	180.574	0.45974	49.329	44.9309
	2.16967	61.827	75.2535	7.5848	110.832	96.1429	10.7533	173.56	180.69	0.45974	28.615	44.9077
	2.16967	58.92	75.0998	7.5848	96.363	96.1608	10.7533	191.979	180.815	0.45974	59.133	44.864
	2.16967	68.772	74.9597	7.5848	105.559	96.1933	10.8377	199.148	180.946	0.45974	31.408	44.7974
	2.16967	72.8	74.8346	7.5848	101.068	96.2396	10.8377	190.664	181.081	0.45974	54.769	44.7055
	2.16967	70.96	74.7255	7.5848	101.779	96.2988	10.8377	178.608	181.218	0.45974	53.17	44.5865
	2.16967	69.305	74.6334	7.5848	101.287	96.3693	10.8377	187.469	181.356	0.45974	65.89	44.4386
	2.16967	69.414	74.5593	7.5848	103.297	96.4496	10.8377	167.803	181.491	0.45974	62.283	44.2605
	2.16967	75.565	74.5035	7.5848	97.439	96.5376	10.8377	187.331	181.624	0.45974	57.884	44.0509
	2.16967	71.385	74.4663	7.5848	89.34	96.6312	10.9228	169.264	181.752	0.45974	59.863	43.8094
	2.16967	89.172	74.4479	7.5848	101.985	96.728	10.9228	173.625	181.874	0.45974	48.906	43.5356
	2.16967	77.119	74.4481	7.5848	103.557	96.8255	10.9228	185.565	181.99	0.45974	36.941	43.2296
	2.16967	79.639	74.4666	7.5848	102.355	96.9209	10.9228	174.947	182.099	0.45974	39.39	42.8921
	2.16967	65.647	74.5026	7.65613	91.988	97.0115	10.9228	174.785	182.201	0.45974	70.169	42.5241
	2.16967	61.683	74.5553	7.65613	102.896	97.0945	10.9228	174.191	182.296	0.45974	21.178	42.127
	2.16967	74.12	74.6237	7.65613	104.777	97.1673	10.9228	166.09	182.383	0.45974	51.849	41.7027
	2.23681	76.382	74.7067	7.65613	81.342	97.2271	11.0087	181.118	182.464	0.45974	32.012	41.2534
	2.23681	74.775	74.8027	7.65613	92.306	97.2716	11.0087	172.94	182.539	0.45974	51.883	40.7819
	2.23681	77.337	74.9103	7.65613	101.079	97.2985	11.0087	165.282	182.608	0.45974	78.515	40.2912
	2.23681	98.07	75.0278	7.65613	89.866	97.3058	11.0087	172.251	182.672	0.45974	59.969	39.7848
	2.23681	92.023	75.1533	7.65613	98.873	97.2919	11.0087	190.149	182.732	0.45974	66.937	39.2663
	2.23681	64.979	75.2852	7.65613	92.06	97.2557	11.0087	194.088	182.789	0.45974	65.827	38.7399
	2.23681	66.305	75.4214	7.65613	82.252	97.1964	11.0087	182.772	182.844	0.45974	49.044	38.2099
	2.23681	76.535	75.5601	7.65613	88.527	97.1138	11.0087	183.174	182.898	0.45974	32.067	37.6805
	2.23681	70.316	75.6992	7.65613	100.036	97.0081	11.0087	202.264	182.952	0.45974	19.519	37.1562
	2.23681	71.815	75.837	7.65613	88.819	96.8803	11.0087	182.532	183.006	0.45974	8.603	36.642
	2.23681	74.974	75.9716	7.65613	107.599	96.732	11.0954	180.424	183.062	0.45974	-17.648	36.1422
	2.23681	65.863	76.1011	7.65613	101.153	96.5651	11.0954	187.541	183.119	0.45974	-28.474	35.6617
	2.23681	67.712	76.2239	7.65613	94.741	96.3827	11.0954	184.278	183.18	0.45974	-27.915	35.2049
	2.23681	84.687	76.3386	7.65613	102.994	96.1881	11.0954	189.552	183.244	0.45974	-26.616	34.7763
	2.23681	82.458	76.4436	7.65613	86.494	95.9854	11.1829	190.356	183.312	0.45974	2.933	34.38
	2.23681	79.859	76.5378	7.65613	92.323	95.7793	11.1829	198.952	183.384	0.45974	57.087	34.0199
	2.23681	81.581	76.6201	7.65613	101.205	95.5752	11.1829	189.839	183.461	0.45974	58.799	33.6996
	2.23681	69.848	76.6896	7.65613	109.555	95.3789	11.1829	187.001	183.541	0.45974	40.572	33.4222
	2.23681	73.177	76.7457	7.72819	94.853	95.1969	11.1829	185.634	183.626	0.45974	61.911	33.1907
	2.23681	62.737	76.7879	7.72819	95.53	95.0358	11.1829	168.793	183.715	0.45974	53.06	33.0074
	2.30603	77.417	76.816	7.72819	87.88	94.903	11.2712	171.725	183.807	0.45974	54.07	32.8741
	2.30603	74.67	76.8299	7.72819	106.562	94.8059	11.2712	192.051	183.903	0.45974	56.802	32.7921
	2.30603	87.303	76.8298	7.72819	96.704	94.7522	11.2712	178.91	184.002	0.45974	62.593	32.7623
	2.30603	71.625	76.8161	7.72819	85.797	94.7499	11.2712	185.296	184.103	0.45974	30.145	32.785
	2.30603	99.518	76.7895	7.72819	97.314	94.8067	11.2712	187.961	184.205	0.45974	43.442	32.8597
	2.30603	70.18	76.7505	7.72819	105.433	94.9306	11.2712	187.807	184.309	0.45974	20.89	32.9856
	2.30603	103.641	76.7003	7.72819	94.116	95.1291	11.2712	185.281	184.413	0.45974	18.974	33.1612
	2.30603	85.812	76.6399	7.72819	90.728	95.4095	11.3379	194.477	184.517	0.45974	35.442	33.3845
	2.30603	60.858	76.5706	7.72819	104.704	95.779	11.3379	169.53	184.62	0.45974	45.917	33.6529
	2.30603	68.172	76.4939	7.72819	96.397	96.2438	11.3379	177.501	184.721	0.45974	42.629	33.9635
	2.30603	80.264	76.4109	7.72819	109.345	96.81	11.3379	183.157	184.821	0.45974	23.886	34.3126
	2.30603	93.447	76.3235	7.72819	101.2	97.4827	11.3379	200.481	184.918	0.45974	25.2	34.6964
	2.30603	77.692	76.2333	7.72819	92.931	98.2665	11.4051	176.652	185.011	0.45974	51.134	35.1106
	2.30603	74.719	76.1418	7.72819	108.753	99.1648	11.4051	185.599	185.102	0.45974	45.594	35.5505
	2.30603	59.511	76.0508	7.72819	85.343	100.18	11.4051	170.879	185.188	0.45974	25.736	36.0111
	2.30603	82.654	75.9619	7.72819	89.564	101.315	11.4051	183.884	185.271	0.45974	38.423	36.4874
	2.30603	80.952	75.8767	7.72819	93.292	102.569	11.4051	196.4	185.349	0.45974	30.299	36.974
	2.30603	66.956	75.7968	7.72819	105.078	103.942	11.4051	200.606	185.422	0.45974	33.229	37.4656
	2.30603	62.998	75.7237	7.72819	103.963	105.433	11.4728	181.755	185.492	0.45974	1.272	37.9569
	2.30603	81.507	75.6589	7.72819	95.768	107.038	11.4728	176.173	185.556	0.45974	23.151	38.4424
	2.30603	72.19	75.6035	7.80099	82.828	108.755	11.4728	173.753	185.616	0.45974	32.521	38.9171
	2.37316	72.635	75.5588	7.80099	90.654	110.578	11.4728	178.921	185.672	0.45974	20.215	39.3758
	2.37316	61.34	75.5257	7.80099	91.766	112.501	11.4728	184.752	185.724	0.45974	33.533	39.8138
	2.37316	82.269	75.505	7.80099	95.041	114.518	11.541	189.256	185.772	0.45974	15.382	40.2264
	2.37316	73.297	75.4975	7.80099	105.033	116.619	11.541	186.669	185.816	0.45974	47.402	40.6097
	2.37316	77.522	75.5037	7.80099	89.517	118.798	11.541	175.516	185.857	0.45974	73.182	40.9598
	2.37316	89.14	75.5238	7.80099	97.474	121.043	11.541	186.253	185.894	0.45974	46.568	41.2734
	2.37316	64.912	75.5581	7.80099	95.616	123.345	11.6096	187.143	185.928	0.45974	43.922	41.5479
	2.37316	81.583	75.6065	7.80099	105.826	125.692	11.6096	193.04	185.96	0.45974	62.186	41.7808
	2.37316	72.615	75.6687	7.80099	88.583	128.073	11.6096	200.092	185.989	0.45974	35.587	41.9705
	2.37316	63.695	75.7445	7.80099	100.731	130.476	11.6096	175.965	186.015	0.45974	36.915	42.1157
	2.37316	65.985	75.8332	7.80099	160.866	132.889	11.6096	190.149	186.04	0.45974	72.11	42.2159
	2.37316	79.967	75.9341	7.80099	149.218	135.3	11.6096	185.869	186.062	0.45974	49.273	42.2708
	2.37316	69.979	76.0464	7.80099	161.032	137.696	11.6096	180.111	186.082	0.45974	59.879	42.2811
	2.37316	92.814	76.1691	7.80099	177.553	140.065	11.6096	183.434	186.101	0.45974	48.81	42.2478
	2.37316	82.869	76.301	7.80099	171.971	142.396	11.6096	196.488	186.117	0.45974	39.896	42.1725
	2.37316	65.087	76.441	7.80099	169.124	144.676	11.6787	200.083	186.132	0.45974	37.073	42.0573
	2.37316	72.785	76.5878	7.80099	158.878	146.895	11.6787	179.303	186.144	0.45974	38.01	41.9046
	2.37316	74.113	76.7399	7.80099	152.516	149.042	11.6787	198.523	186.155	0.45974	33.986	41.7176
	2.37316	86.519	76.8961	7.80099	163.928	151.108	11.6787	180.468	186.163	0.45974	59.064	41.4995
	2.37316	73.881	77.0548	7.80099	185.755	153.084	11.7483	188.097	186.168	0.45974	60.021	41.254
	2.44225	65.779	77.2146	7.80099	158.18	154.961	11.7483	178.265	186.171	0.45974	30.058	40.985
	2.44225	77.189	77.374	7.87454	174.735	156.733	11.7483	207.691	186.172	0.45974	56.205	40.6966
	2.44225	88.75	77.5316	7.87454	162.788	158.395	11.7483	180.427	186.169	0.45974	24.385	40.3933
	2.44225	74.174	77.686	7.87454	162.385	159.94	11.7483	179.883	186.163	0.45974	46.873	40.0795
	2.44225	81.383	77.8358	7.87454	186.957	161.366	11.7483	187.981	186.154	0.45974	34.872	39.7595
	2.44225	90.775	77.9798	7.87454	182.408	162.67	11.8184	193.578	186.141	0.45974	46.982	39.4378
	2.44225	78.11	78.1168	7.87454	165.859	163.851	11.8184	180.09	186.125	0.45974	72.166	39.1189
	2.44225	89.267	78.2458	7.87454	164.87	164.908	11.8184	173.106	186.105	0.45974	40.14	38.8068
	2.44225	80	78.3656	7.87454	178.273	165.843	11.8184	198.094	186.082	0.45974	43.457	38.5056
	2.44225	76.596	78.4755	7.87454	175.401	166.657	11.8184	189.081	186.054	0.45974	23.467	38.219
	2.44225	65.169	78.5747	7.87454	160.452	167.353	11.889	189.605	186.024	0.45974	30.493	37.9506
	2.44225	80.587	78.6626	7.87454	155.129	167.936	11.889	169.15	185.989	0.45974	33.81	37.7034
	2.44225	81.702	78.7387	7.87454	180.736	168.41	11.889	182.327	185.952	0.45974	5.497	37.4804
	2.44225	78.862	78.8026	7.87454	166.913	168.781	11.889	169.309	185.912	0.45974	33.523	37.2838
	2.44225	72.514	78.8542	7.87454	167.507	169.056	11.9601	195.362	185.869	0.45974	10.092	37.1158
	2.44225	88.26	78.8933	7.87454	168.93	169.242	11.9601	192.911	185.823	0.45974	23.069	36.9778
	2.44225	88.722	78.92	7.87454	174.527	169.346	11.9601	180.185	185.776	0.45974	33.99	36.8709
	2.44225	58.72	78.9344	7.87454	160.589	169.376	11.9601	183.846	185.727	0.45974	16.002	36.7958
	2.44225	82.466	78.9369	7.87454	180.871	169.341	11.9601	195.023	185.678	0.45974	33.968	36.7529
	2.44225	78.303	78.9278	7.87454	175.232	169.249	11.9601	175.236	185.628	0.45974	28.763	36.7418
	2.44225	91.356	78.9076	7.87454	160.614	169.109	11.9601	185.171	185.579	0.45974	67.708	36.7622
	2.44225	74.484	78.8768	7.87454	169.127	168.93	11.9601	176.475	185.53	0.45974	65.222	36.8129
	2.44225	72.274	78.8363	7.87454	163.941	168.72	11.9601	201.613	185.483	0.45974	46.117	36.8928
	2.50888	68.526	78.7867	7.94886	173.37	168.487	12.0316	193.003	185.439	0.45974	28.009	37.0003
	2.50888	77.631	78.7288	7.94886	153.324	168.24	12.0316	185.414	185.397	0.45974	20.022	37.1334
	2.50888	84.99	78.6635	7.94886	151.822	167.985	12.0316	194.306	185.359	0.45974	17.222	37.2899
	2.50888	72.857	78.5917	7.94886	152.15	167.73	12.0316	174.266	185.325	0.45974	38.833	37.4676
	2.50888	81.644	78.5142	7.94886	154.758	167.481	12.1037	173.065	185.296	0.45974	50.809	37.664
	2.50888	84.683	78.4321	7.94886	179.774	167.245	12.1037	201.03	185.272	0.45974	60.023	37.8766
	2.50888	92.133	78.3461	7.94886	158.374	167.027	12.1037	167.291	185.254	0.45974	33.327	38.1028
	2.50888	79.048	78.2574	7.94886	183.16	166.83	12.1037	175.244	185.242	0.45974	42.316	38.34
	2.50888	89.06	78.1667	7.94886	170.116	166.66	12.1037	194.418	185.238	0.45974	36.325	38.5857
	2.50888	66.878	78.075	7.94886	166.928	166.518	12.1763	195.789	185.24	0.45974	24.274	38.8374
	2.50888	86.214	77.9832	7.94886	157.514	166.409	12.1763	187.135	185.249	0.45974	28.334	39.0927
	2.50888	67.057	77.8919	7.94886	170.424	166.332	12.1763	195.857	185.266	0.45974	37.862	39.3496
	2.50888	62.213	77.802	7.94886	165.874	166.29	12.1763	178.352	185.291	0.45974	43.213	39.606
	2.50888	82.024	77.7142	7.94886	166.952	166.283	12.1763	187.306	185.324	0.45974	46.134	39.8603
	2.50888	76.486	77.6291	7.94886	166.128	166.31	12.1763	188.277	185.364	0.45974	37.346	40.1112
	2.50888	92.79	77.5473	7.94886	159.648	166.37	12.2494	175.482	185.412	0.45974	40.908	40.3573
	2.50888	84.957	77.4694	7.94886	163.475	166.462	12.2494	178	185.467	0.45974	61.503	40.5979
	2.50888	58.602	77.3957	7.94886	164.03	166.585	12.2494	189.683	185.529	0.45974	56.265	40.8326
	2.50888	69.967	77.3268	7.94886	154.964	166.735	12.2494	187.396	185.598	0.45974	41.877	41.061
	2.50888	72.395	77.2628	7.94886	174.734	166.911	12.2494	187.258	185.674	0.52283	52.811	41.2831
	2.50888	95.146	77.2041	7.94886	166.099	167.109	12.3231	170.463	185.755	0.52283	21.998	41.4995
	2.57734	68.983	77.1508	7.94886	169.16	167.326	12.3231	197.788	185.842	0.52283	36.377	41.7108
	2.57734	71.392	77.1031	8.02394	169.214	167.558	12.3231	199.891	185.934	0.52283	41.652	41.9179
	2.57734	84.997	77.0611	8.02394	184.782	167.803	12.3231	190.097	186.029	0.52283	43.842	42.1222
	2.57734	91.85	77.0247	8.02394	176.786	168.056	12.3231	171.268	186.129	0.52283	32.576	42.3248
	2.57734	80.311	76.994	8.02394	186.203	168.315	12.3231	188.926	186.232	0.52283	65.964	42.5276
	2.57734	58.597	76.9689	8.02394	170.268	168.576	12.3231	184.365	186.336	0.52283	41.224	42.7322
	2.57734	71.295	76.9493	8.02394	166.139	168.835	12.3231	177.555	186.443	0.58615	37.047	42.9405
	2.57734	77.762	76.935	8.02394	161.914	169.09	12.3973	187.828	186.55	0.58615	36.039	43.1544
	2.57734	79.348	76.9259	8.02394	168.765	169.339	12.3973	197.061	186.658	0.58615	36.878	43.376
	2.57734	82.383	76.9218	8.02394	152.018	169.577	12.3973	191.453	186.765	0.58615	18.972	43.6071
	2.57734	79.284	76.9224	8.02394	167.762	169.804	12.3973	184.618	186.871	0.65013	45.105	43.8498
	2.57734	74.824	76.9275	8.02394	174.251	170.018	12.472	177.604	186.976	0.65013	49.506	44.1057
	2.57734	73.639	76.9369	8.02394	169.661	170.216	12.472	187.368	187.078	0.65013	34.496	44.3766
	2.57734	83.172	76.9502	8.02394	189.453	170.398	12.472	181.167	187.177	0.65013	65.585	44.6641
	2.57734	75.509	76.9673	8.02394	159.121	170.563	12.472	204.996	187.273	0.65013	46.009	44.9695
	2.57734	56.979	76.9878	8.02394	181.389	170.709	12.472	183.803	187.366	0.65013	53.049	45.2938
	2.57734	67.199	77.0115	8.02394	167.177	170.838	12.472	187.252	187.454	0.65013	63.155	45.6379
	2.57734	91.133	77.0381	8.02394	173.301	170.949	12.5472	169.322	187.539	0.71469	29.105	46.0024
	2.57734	67.821	77.0673	8.02394	165.631	171.042	12.5472	186.171	187.618	0.71469	61.864	46.3876
	2.57734	85.069	77.0989	8.02394	148.006	171.118	12.5472	182.514	187.693	0.71469	39.12	46.7934
	2.57734	66.311	77.1325	8.02394	174.827	171.178	12.5472	177.909	187.763	0.71469	33.502	47.2194
	2.57734	93.904	77.168	8.02394	168.573	171.223	12.5472	201.667	187.827	0.71469	45.456	47.6651
	2.57734	76.379	77.205	8.02394	171.575	171.255	12.623	173.877	187.888	0.77867	44.644	48.1295
	2.64769	85.895	77.2433	8.0998	171.158	171.274	12.623	199.243	187.943	0.77867	54.815	48.6113
	2.64769	73.525	77.2827	8.0998	175.154	171.282	12.623	182.094	187.994	0.77867	34.241	49.109
	2.64769	84.633	77.3228	8.0998	180.961	171.281	12.623	199.858	188.041	0.77867	56.323	49.6208
	2.64769	73.056	77.3634	8.0998	160.315	171.273	12.6993	201.785	188.083	0.77867	36.833	50.1446
	2.64769	79.59	77.4044	8.0998	167.188	171.26	12.6993	192.498	188.123	0.84386	57.506	50.6783
	2.64769	72.997	77.4454	8.0998	182.158	171.242	12.6993	184.946	188.159	0.84386	26.978	51.2192
	2.64769	79.532	77.4862	8.0998	174.334	171.222	12.6993	188.177	188.193	0.84386	41.061	51.765
	2.64769	80.561	77.5266	8.0998	173.471	171.201	12.6993	193.341	188.226	0.84386	48.626	52.3129
	2.64769	88.862	77.5663	8.0998	159.26	171.18	12.6993	197.33	188.257	0.84386	63.855	52.8602
	2.64769	79.472	77.6051	8.0998	162.816	171.162	12.6993	180.446	188.288	0.84386	43.945	53.4041
	2.64769	78.809	77.6428	8.17646	173.508	171.147	12.6993	195.367	188.32	0.90962	53.806	53.9419
	2.64769	69.659	77.679	8.17646	182.314	171.137	12.7762	186.772	188.352	0.90962	72.868	54.471
	2.64769	80.29	77.7137	8.17646	165.653	171.132	12.7762	201.436	188.387	0.90962	57.743	54.9887
	2.64769	74.504	77.7466	8.17646	177.077	171.134	12.7762	174.123	188.425	0.90962	75.049	55.4926
	2.64769	61.466	77.7775	8.17646	173.49	171.142	12.7762	185.078	188.466	0.97527	58.037	55.9804
	2.64769	76.077	77.8062	8.17646	180.667	171.158	12.7762	196.546	188.512	0.97527	63.308	56.4502
	2.64769	65.887	77.8324	8.17646	184.738	171.182	12.8536	180.222	188.563	0.97527	72.1	56.9
	2.64769	83.268	77.8562	8.17646	167.444	171.214	12.8536	182.779	188.62	0.97527	41.647	57.3284
	2.64769	66.977	77.8772	8.17646	172.04	171.254	12.8536	173.239	188.684	0.97527	52.192	57.7341
	2.7151	78.575	77.8956	8.17646	174.159	171.303	12.8536	178.637	188.756	0.97527	61.008	58.1163
	2.7151	83.875	77.9109	8.17646	178.545	171.359	12.8536	199.367	188.836	0.97527	44.01	58.4744
	2.7151	75.965	77.9234	8.17646	158.999	171.424	12.9316	197.987	188.924	1.04007	74.427	58.8081
	2.7151	94.142	77.9329	8.17646	175.063	171.496	12.9316	196.976	189.021	1.04007	57.832	59.1175
	2.7151	70.17	77.9395	8.17646	166.792	171.575	12.9316	198.871	189.127	1.04007	61.294	59.403
	2.7151	85.201	77.9433	8.17646	175.642	171.66	12.9316	199.508	189.243	1.04007	69.599	59.6655
	2.7151	77.78	77.9443	8.17646	167.56	171.751	12.9316	172.304	189.369	1.10523	62.636	59.906
	2.7151	95.437	77.9426	8.17646	167.425	171.848	13.0102	175.262	189.504	1.10523	73.513	60.1258
	2.78425	80.402	77.9386	8.17646	168.546	171.95	13.0102	191.961	189.648	1.10523	39.622	60.3268
	2.78425	75.994	77.9323	8.17646	152.145	172.055	13.0102	186.631	189.802	1.10523	57.741	60.5108
	2.78425	92.313	77.9242	8.17646	181.483	172.164	13.0102	196.825	189.964	1.10523	71.894	60.68
	2.78425	82.327	77.9145	8.17646	150.322	172.275	13.0102	188.46	190.133	1.10523	59.7	60.8368
	2.78425	82.382	77.9037	8.25391	185.897	172.389	13.0102	176.164	190.31	1.17029	64.386	60.9836
	2.85519	69.476	77.892	8.25391	180.723	172.503	13.0894	185.326	190.493	1.17029	57.54	61.1229
	2.85519	63.199	77.88	8.25391	170.274	172.618	13.0894	168.89	190.682	1.17029	66.084	61.2577
	2.92269	63.89	77.8682	8.25391	166.208	172.732	13.0894	204.842	190.874	1.17029	76.698	61.3905
	2.92269	58.831	77.857	8.25391	177.682	172.845	13.0894	198.397	191.068	1.17029	64.445	61.524
	2.92269	81.956	77.8471	8.25391	177.824	172.957	13.0894	201.241	191.264	1.17029	47.856	61.661
	2.92269	78.004	77.839	8.25391	175.467	173.066	13.0894	177.091	191.46	1.23697	67.845	61.804
	2.92269	81.622	77.8332	8.25391	175.584	173.171	13.0894	182.502	191.653	1.23697	66.81	61.9554
	2.92269	63.106	77.8304	8.25391	170.012	173.273	13.1691	200.636	191.843	1.23697	53.505	62.1176
	2.92269	86.925	77.831	8.25391	179.568	173.371	13.1691	195.587	192.028	1.23697	86.675	62.2926
	2.99182	91.035	77.8356	8.25391	172.392	173.463	13.1691	198.912	192.205	1.3028	37.88	62.4821
	2.99182	81.226	77.8448	8.25391	163.273	173.55	13.1691	193.393	192.373	1.3028	69.001	62.6876
	2.99182	84.541	77.8591	8.25391	170.393	173.63	13.1691	205.833	192.531	1.3028	46.214	62.9106
	2.99182	76.379	77.8788	8.25391	161.532	173.702	13.2494	211.717	192.677	1.3028	60.204	63.1518
	2.99182	73.364	77.9044	8.25391	166.533	173.768	13.2494	185.235	192.808	1.3028	42.085	63.412
	2.99182	66.805	77.9361	8.25391	172.533	173.824	13.2494	197.481	192.924	1.3028	56.039	63.6915
	2.99182	77.499	77.9744	8.25391	164.672	173.872	13.2494	193.572	193.023	1.36968	51.313	63.9902
	2.99182	76.353	78.0192	8.25391	189.608	173.91	13.3303	191.237	193.105	1.36968	68.538	64.3076
	2.99182	71.469	78.0708	8.25391	183.382	173.938	13.3303	186.212	193.166	1.36968	65.88	64.6431
	2.99182	86.229	78.1292	8.25391	174.644	173.955	13.3303	194.474	193.208	1.36968	70.579	64.9956
	2.99182	98.794	78.1943	8.25391	190.853	173.961	13.3303	202.158	193.228	1.36968	57.623	65.3638
	2.99182	80.167	78.2658	8.33218	173.343	173.956	13.3303	181.298	193.227	1.43487	73.752	65.7461
	2.99182	80.034	78.3436	8.33218	185.815	173.939	13.3303	173.233	193.205	1.43487	65.944	66.1405
	2.99182	69.326	78.4272	8.33218	185.961	173.909	13.4118	195.898	193.16	1.43487	56.59	66.545
	2.99182	79.511	78.5161	8.33218	191.582	173.867	13.4118	199.689	193.094	1.43487	57.654	66.9572
	2.99182	94.893	78.6098	8.33218	170.918	173.812	13.4118	197.498	193.007	1.43487	81.479	67.3747
	2.99182	74.093	78.7076	8.33218	159.819	173.744	13.4118	199.893	192.9	1.50048	78.671	67.7948
	2.99182	87.253	78.8087	8.33218	162.099	173.663	13.494	180.402	192.773	1.50048	69.208	68.2147
	2.99182	79.074	78.9122	8.33218	164.86	173.57	13.494	216.077	192.628	1.50048	53.055	68.6317
	2.99182	68.957	79.0173	8.33218	179.104	173.464	13.494	195.973	192.466	1.50048	75.854	69.0431
	2.99182	66.658	79.1231	8.33218	179.277	173.346	13.494	182.759	192.289	1.50048	77.019	69.4462
	2.99182	70.598	79.2283	8.33218	178.153	173.217	13.494	184.853	192.099	1.50048	88.373	69.8382
	2.99182	70.438	79.332	8.33218	177.843	173.076	13.494	184.118	191.897	1.50048	84.489	70.2166
	2.99182	90.009	79.433	8.33218	181.662	172.925	13.494	209.381	191.687	1.56631	70.277	70.5791
	2.99182	84.238	79.5303	8.33218	154.101	172.765	13.494	196.327	191.471	1.56631	78.462	70.9233
	2.99182	59.675	79.6227	8.33218	153.213	172.596	13.5767	201	191.25	1.56631	75.798	71.2473
	2.99182	89.576	79.7092	8.33218	159.958	172.419	13.5767	181.674	191.028	1.56631	42.942	71.5493
	2.99182	64.563	79.7886	8.33218	179.85	172.237	13.5767	190.999	190.807	1.63211	60.944	71.8278
	2.99182	57.534	79.8601	8.33218	192.716	172.049	13.5767	188.524	190.589	1.63211	61.686	72.0817
	3.0626	90.713	79.9227	8.33218	168.095	171.858	13.5767	204.736	190.378	1.63211	78.929	72.3098
	3.0626	84.142	79.9754	8.33218	181.971	171.665	13.66	189.201	190.176	1.63211	73.568	72.5118
	3.0626	82.383	80.0176	8.41127	167.508	171.472	13.66	184.911	189.985	1.63211	75.663	72.6873
	3.0626	93.499	80.0487	8.41127	165.911	171.279	13.66	185.021	189.808	1.63211	94.521	72.8363
	3.0626	69.856	80.0681	8.41127	162.744	171.089	13.66	185.766	189.646	1.63211	72.124	72.9593
	3.0626	91.018	80.0754	8.41127	176.426	170.904	13.66	181.391	189.502	1.69764	61.829	73.0568
	3.0626	95.637	80.0704	8.41127	176.865	170.725	13.66	180.796	189.377	1.69764	81.714	73.1299
	3.0626	83.988	80.0532	8.41127	167.563	170.553	13.744	190.064	189.273	1.69764	87.303	73.1798
	3.0626	73.752	80.0236	8.41127	173.06	170.391	13.744	193.354	189.191	1.69764	71.025	73.2081
	3.0626	101.302	79.982	8.41127	172.186	170.239	13.744	202.068	189.132	1.69764	82.809	73.2166
	3.0626	72.047	79.9288	8.41127	164.78	170.1	13.744	180.748	189.097	1.76582	63.718	73.2071
	3.0626	80.642	79.8646	8.41127	170.642	169.974	13.744	196.339	189.086	1.76582	84.118	73.1819
	3.0626	89.407	79.79	8.41127	165.251	169.863	13.744	189.915	189.099	1.76582	82.279	73.1434
	3.0626	88.787	79.7061	8.41127	159.227	169.768	13.744	181.315	189.135	1.76582	76.924	73.0939
	3.0626	74.007	79.6138	8.41127	169.174	169.69	13.744	183.063	189.196	1.83346	74.901	73.036
	3.0626	76.941	79.5143	8.41127	169.97	169.629	13.8286	176.343	189.278	1.83346	71.676	72.9721
	3.0626	88.479	79.4089	8.41127	181.756	169.587	13.8286	176.522	189.382	1.83346	71.894	72.905
	3.0626	80.907	79.299	8.41127	177.268	169.564	13.8286	187.666	189.506	1.83346	84.185	72.8371
	3.0626	82.194	79.1861	8.41127	172.256	169.559	13.8286	200.918	189.647	1.83346	62.974	72.771
	3.0626	78.842	79.0719	8.41127	147.058	169.574	13.8286	189.165	189.806	1.83346	72.135	72.709
	3.12945	63.025	78.958	8.41127	160.413	169.607	13.8286	187.481	189.978	1.83346	48.246	72.6535
	3.12945	77.388	78.8459	8.41127	164.834	169.66	13.8286	203.286	190.163	1.83346	65.845	72.6064
	3.12945	76.125	78.7375	8.41127	154.041	169.73	13.8286	191.65	190.357	1.90031	77.524	72.57
	3.12945	75.184	78.6343	8.41127	182.92	169.818	13.9138	183.025	190.559	1.90031	53.539	72.5456
	3.12945	68.293	78.5381	8.41127	168.087	169.922	13.9138	179.062	190.765	1.90031	54.651	72.535
	3.12945	66.52	78.4505	8.49119	171.509	170.042	13.9138	179.941	190.974	1.96608	73.67	72.5393
	3.12945	70.298	78.3728	8.49119	186.486	170.176	13.9138	189.401	191.182	1.96608	64.499	72.5596
	3.12945	71.957	78.3067	8.49119	192.598	170.323	13.9138	200.116	191.387	1.96608	49.637	72.5967
	3.19779	84.743	78.2534	8.49119	167.17	170.483	13.9138	167.881	191.588	1.96608	85.495	72.651
	3.19779	81.131	78.2141	8.49119	171.353	170.652	13.9997	198.43	191.781	1.96608	87.506	72.7227
	3.19779	82.347	78.1898	8.49119	151.494	170.83	13.9997	207.22	191.965	1.96608	73.728	72.8118
	3.26764	87.832	78.1814	8.49119	179.203	171.015	13.9997	198.672	192.138	1.96608	73.218	72.918
	3.26764	71.566	78.1895	8.49119	164.22	171.205	13.9997	207.54	192.298	1.96608	88.624	73.0408
	3.26764	84.856	78.2147	8.49119	190.438	171.399	13.9997	201.349	192.444	1.96608	72.597	73.1792
	3.26764	67.925	78.2572	8.49119	160.646	171.595	14.0862	185.316	192.574	2.03414	73.504	73.3325
	3.26764	97.095	78.3172	8.49119	159.002	171.791	14.0862	179.916	192.688	2.03414	71.781	73.4993
	3.26764	86.048	78.3944	8.49119	167.27	171.986	14.0862	207.721	192.785	2.03414	84.248	73.6784
	3.26764	72.436	78.4887	8.49119	162.987	172.178	14.0862	185.547	192.864	2.03414	69.562	73.8681
	3.33904	66.799	78.5993	8.49119	177.954	172.366	14.0862	206.063	192.927	2.10081	77.733	74.067
	3.33904	86.178	78.7258	8.49119	175.19	172.549	14.0862	222.794	192.972	2.10081	82.699	74.2732
	3.33904	93.155	78.867	8.49119	174.067	172.724	14.0862	184.759	193.002	2.10081	76.737	74.4849
	3.33904	82.396	79.022	8.49119	178.989	172.891	14.1734	192.897	193.015	2.10081	77.931	74.7005
	3.33904	67.05	79.1895	8.49119	165.289	173.05	14.1734	208.761	193.014	2.10081	76.2	74.918
	3.40589	65.373	79.3681	8.49119	179.622	173.198	14.1734	186.322	193	2.10081	75.422	75.1357
	3.40589	79.428	79.5562	8.49119	181.485	173.336	14.1734	181.672	192.974	2.16967	85.075	75.3517
	3.40589	72.184	79.7521	8.49119	172.048	173.463	14.1734	189.432	192.938	2.16967	86.462	75.5644
	3.4741	76.619	79.9543	8.49119	180.195	173.579	14.1734	188.138	192.894	2.16967	73.427	75.7721
	3.4741	65.625	80.1609	8.49119	172.244	173.683	14.1734	195.008	192.844	2.16967	82.536	75.9735
	3.4741	67.729	80.3701	8.57195	172.186	173.775	14.1734	187.416	192.79	2.16967	82.033	76.1671
	3.4741	77.762	80.58	8.57195	167.909	173.856	14.2612	189.729	192.734	2.16967	64.683	76.3517
	3.4741	86.777	80.7888	8.57195	168.867	173.925	14.2612	182.011	192.679	2.16967	64.506	76.5263
	3.4741	75.186	80.9949	8.57195	172.181	173.983	14.2612	201.517	192.626	2.16967	50.38	76.6902
	3.4741	86.542	81.1964	8.57195	168.632	174.031	14.2612	186.911	192.578	2.23681	74.506	76.8424
	3.4741	83.19	81.3917	8.57195	178.062	174.069	14.2612	183.311	192.536	2.23681	62.722	76.9826
	3.4741	88.882	81.5792	8.57195	177.693	174.097	14.2612	192.305	192.503	2.23681	79.69	77.1103
	3.54371	101.606	81.7576	8.57195	171.584	174.117	14.3497	204.326	192.48	2.23681	67.066	77.2256
	3.54371	85.87	81.9255	8.57195	186.575	174.13	14.3497	189.135	192.469	2.30603	58.112	77.3284
	3.54371	73.743	82.082	8.57195	171.534	174.136	14.3497	187.692	192.472	2.30603	80.069	77.4188
	3.61475	88.439	82.2262	8.57195	182.118	174.136	14.3497	197.349	192.49	2.30603	79.705	77.4973
	3.61475	97.317	82.3572	8.57195	163.744	174.131	14.3497	179.001	192.523	2.30603	94.143	77.5644
	3.61475	95.666	82.4744	8.57195	185.148	174.123	14.3497	194.405	192.573	2.30603	87.019	77.6207
	3.61475	86.139	82.5777	8.57195	182.217	174.112	14.4389	199.241	192.64	2.30603	82.03	77.6669
	3.61475	83.961	82.6667	8.57195	172.061	174.1	14.4389	194.723	192.724	2.30603	79.331	77.704
	3.61475	82.759	82.7417	8.57195	171.687	174.087	14.4389	204.746	192.826	2.37316	87.862	77.7328
	3.61475	77.901	82.8028	8.57195	178.013	174.075	14.4389	187.906	192.945	2.37316	75.808	77.7542
	3.61475	94.65	82.8506	8.57195	178.905	174.064	14.4389	186.093	193.081	2.37316	85.216	77.7694
	3.61475	86.323	82.8856	8.57195	158.612	174.054	14.4389	190.863	193.233	2.37316	83.081	77.7793
	3.61475	59.351	82.9086	8.57195	183.747	174.048	14.4389	196.303	193.4	2.44225	87.05	77.785
	3.61475	83.562	82.9206	8.65357	169.995	174.046	14.5287	190.474	193.581	2.44225	78.955	77.7876
	3.61475	91.517	82.9227	8.65357	170.454	174.048	14.5287	190.644	193.775	2.44225	94.85	77.7881
	3.61475	71.08	82.9161	8.65357	180.165	174.055	14.5287	180.63	193.98	2.44225	83.351	77.7873
	3.61475	88.549	82.9021	8.65357	167.747	174.067	14.5287	201.42	194.195	2.44225	82.534	77.7863
	3.61475	82.876	82.882	8.65357	172.661	174.085	14.5287	187.09	194.418	2.50888	72.551	77.7858
	3.61475	70.105	82.8574	8.65357	171.428	174.11	14.5287	188.272	194.647	2.50888	75.38	77.7865
	3.61475	73.768	82.8296	8.65357	163.515	174.14	14.5287	201.299	194.88	2.50888	79.763	77.7891
	3.61475	69.472	82.8001	8.65357	174.069	174.177	14.5287	184.047	195.116	2.50888	61.728	77.7941
	3.61475	94.035	82.7704	8.65357	172.963	174.22	14.5287	208.116	195.352	2.50888	66.39	77.8019
	3.61475	69.717	82.7418	8.65357	183.688	174.27	14.6193	189.541	195.587	2.50888	57.862	77.813
	3.61475	94.94	82.7157	8.65357	164.772	174.325	14.6193	184.2	195.818	2.50888	80.676	77.8275
	3.61475	92.991	82.6934	8.65357	181.535	174.387	14.6193	212.591	196.045	2.50888	69.782	77.8456
	3.61475	71.858	82.6759	8.65357	179.783	174.454	14.6193	189.014	196.264	2.50888	82.323	77.8673
	3.61475	88.7	82.6644	8.65357	172.043	174.526	14.6193	223.169	196.476	2.57734	100.456	77.8926
	3.61475	90.803	82.6596	8.65357	170.422	174.603	14.6193	203.575	196.678	2.57734	87.3	77.9214
	3.61475	72.225	82.6623	8.65357	182.837	174.684	14.7105	203.346	196.869	2.57734	56.458	77.9535
	3.61475	92.835	82.6731	8.65357	173.252	174.769	14.7105	200.758	197.048	2.57734	70.009	77.9886
	3.61475	65.303	82.6924	8.65357	169.533	174.856	14.7105	195.493	197.214	2.64769	70.082	78.0264
	3.61475	79.934	82.7204	8.65357	177.513	174.946	14.7105	199.872	197.366	2.64769	75.791	78.0666
	3.68724	82.653	82.7572	8.65357	173.541	175.037	14.7105	179.808	197.504	2.64769	80.879	78.109
	3.68724	93.501	82.8028	8.65357	171.322	175.129	14.7105	205.418	197.627	2.64769	74.712	78.153
	3.68724	83.806	82.8566	8.73605	172.655	175.221	14.8025	198.525	197.735	2.64769	82.081	78.1985
	3.68724	90.119	82.9185	8.73605	174.845	175.312	14.8025	197.028	197.828	2.64769	88.978	78.245
	3.68724	93.185	82.9877	8.73605	167.068	175.402	14.8025	192.324	197.906	2.64769	85.23	78.2923
	3.68724	88.623	83.0636	8.73605	174.144	175.489	14.8025	203.576	197.97	2.7151	67.161	78.3401
	3.68724	69.609	83.1452	8.73605	167.235	175.574	14.8025	195.143	198.019	2.7151	100.794	78.3881
	3.68724	70.497	83.2317	8.73605	182.195	175.655	14.8025	192.039	198.055	2.7151	85.586	78.4363
	3.68724	95.73	83.322	8.73605	184.022	175.731	14.8025	206.752	198.078	2.7151	54.302	78.4846
	3.68724	88.271	83.4149	8.73605	167.583	175.803	14.8951	198.741	198.089	2.78425	78.291	78.5329
	3.68724	86.946	83.5094	8.73605	177.734	175.868	14.8951	199.565	198.089	2.78425	81.155	78.5812
	3.68724	77.422	83.6042	8.73605	194.755	175.928	14.8951	193.666	198.079	2.78425	65.337	78.6298
	3.68724	81.197	83.6981	8.73605	168.621	175.981	14.8951	198.067	198.059	2.78425	96.652	78.6788
	3.68724	74.146	83.79	8.73605	166.166	176.027	14.8951	203.753	198.032	2.78425	64.625	78.7284
	3.68724	81.593	83.8787	8.73605	187.275	176.065	14.8951	194.537	197.998	2.85519	90.197	78.7791
	3.68724	92.049	83.9632	8.73605	198.613	176.096	14.8951	196.61	197.958	2.85519	98.395	78.8311
	3.68724	92.314	84.0423	8.73605	187.852	176.119	14.9885	193.75	197.913	2.85519	65.989	78.8847
	3.68724	75.886	84.1154	8.73605	170.394	176.134	14.9885	188.137	197.864	2.85519	67.085	78.9407
	3.68724	76.368	84.1814	8.73605	180.444	176.14	14.9885	187.509	197.812	2.85519	72.629	78.9993
	3.68724	81.014	84.2398	8.73605	156.904	176.138	14.9885	200.23	197.759	2.85519	77.401	79.0611
	3.68724	92.524	84.2901	8.73605	169.394	176.128	14.9885	194.955	197.705	2.85519	75.674	79.1266
	3.68724	66.471	84.3318	8.73605	189.322	176.111	14.9885	197.418	197.65	2.85519	79.866	79.1963
	3.75442	100.475	84.3648	8.73605	165.289	176.085	14.9885	216.176	197.596	2.85519	83.667	79.2707
	3.75442	80.262	84.3889	8.73605	191.522	176.053	15.0826	198.352	197.544	2.92269	90.306	79.3502
	3.75442	93.628	84.4042	8.80266	173.454	176.014	15.0826	213.85	197.493	2.92269	93.615	79.4351
	3.75442	81.025	84.4109	8.80266	175.766	175.968	15.0826	198.978	197.444	2.92269	82.166	79.5259
	3.75442	99.945	84.4095	8.80266	168.901	175.916	15.0826	193.685	197.398	2.99182	76.625	79.6228
	3.75442	78.797	84.4005	8.80266	164.081	175.859	15.0826	198.533	197.354	2.99182	81.681	79.7259
	3.75442	80.959	84.3845	8.80266	187.454	175.798	15.1775	199.447	197.313	2.99182	79.83	79.8353
	3.75442	83.982	84.3622	8.80266	185.263	175.732	15.1775	194.335	197.275	2.99182	79.741	79.951
	3.75442	88.382	84.3346	8.80266	169.771	175.664	15.1775	195.958	197.24	2.99182	70.986	80.073
	3.75442	76.785	84.3026	8.80266	170.278	175.593	15.1775	191.737	197.208	2.99182	64.531	80.201
	3.75442	90.559	84.2673	8.80266	182.737	175.521	15.1775	201.842	197.178	2.99182	83.762	80.3347
	3.75442	63.546	84.2297	8.80266	166.575	175.447	15.1775	204.534	197.15	3.0626	85.373	80.4736
	3.75442	79.812	84.191	8.80266	170.764	175.374	15.1775	192.154	197.124	3.0626	85.546	80.6171
	3.75442	105.84	84.1522	8.80266	173.85	175.302	15.2731	191.16	197.101	3.0626	73.803	80.7648
	3.75442	79.948	84.1146	8.80266	150.339	175.232	15.2731	200.852	197.078	3.0626	73.136	80.9158
	3.75442	74.995	84.079	8.80266	175.44	175.164	15.2731	186.659	197.056	3.0626	91.803	81.0693
	3.75442	99.056	84.0466	8.80266	177.128	175.098	15.2731	195.091	197.035	3.12945	75.115	81.2244
	3.75442	92.543	84.0183	8.80266	178.925	175.037	15.2731	191.027	197.013	3.12945	78.8	81.3803
	3.75442	85.082	83.9949	8.80266	190.319	174.98	15.2731	188.719	196.992	3.12945	81.705	81.5358
	3.75442	90.681	83.9772	8.80266	165.926	174.928	15.2731	204.429	196.969	3.12945	92.848	81.6901
	3.75442	90.905	83.9657	8.80266	180.784	174.882	15.2731	187.127	196.946	3.19779	69.261	81.842
	3.82287	66.903	83.9611	8.80266	173.715	174.841	15.2731	200.879	196.921	3.19779	95.209	81.9904
	3.82287	75.608	83.9634	8.80266	188.446	174.807	15.2731	192.466	196.894	3.19779	68.648	82.1342
	3.82287	88.087	83.973	8.80266	170.647	174.779	15.3694	188.596	196.866	3.19779	80.61	82.2725
	3.82287	85.922	83.9899	8.80266	168.529	174.757	15.3694	205.549	196.835	3.19779	80.059	82.4042
	3.82287	88.969	84.0138	8.86985	175.912	174.743	15.3694	213.357	196.803	3.19779	83.385	82.5286
	3.82287	90.696	84.0445	8.86985	195.14	174.735	15.3694	210.472	196.768	3.19779	69.368	82.6446
	3.82287	73.198	84.0815	8.86985	179.234	174.733	15.3694	202.988	196.73	3.19779	102.211	82.7515
	3.82287	82.092	84.1242	8.86985	164.609	174.739	15.4665	193.246	196.691	3.26764	91.816	82.8488
	3.82287	83.338	84.1717	8.86985	180.596	174.75	15.4665	178.864	196.649	3.26764	83.773	82.9358
	3.82287	88.663	84.2233	8.86985	175.421	174.767	15.4665	198.991	196.606	3.26764	74.135	83.0121
	3.89259	74.138	84.2779	8.86985	185.251	174.79	15.4665	202.303	196.561	3.26764	89.35	83.0774
	3.89259	90.805	84.3345	8.86985	168.794	174.818	15.4665	186.236	196.514	3.33904	70.347	83.1315
	3.89259	74.394	84.3917	8.86985	157.837	174.85	15.5643	190.938	196.467	3.33904	85.402	83.1745
	3.89259	75.386	84.4484	8.86985	186.757	174.887	15.5643	205.413	196.419	3.33904	81.684	83.2064
	3.89259	82.358	84.5034	8.86985	156.948	174.927	15.5643	211.869	196.37	3.33904	75.607	83.2275
	3.89259	83.734	84.5552	8.86985	174.359	174.97	15.5643	197.146	196.322	3.33904	86.071	83.2383
	3.89259	78.012	84.6028	8.86985	181.473	175.015	15.5643	204.563	196.275	3.33904	89.167	83.2391
	3.89259	96.523	84.6447	8.86985	170.326	175.062	15.5643	187.01	196.23	3.33904	83.823	83.2309
	3.89259	78.23	84.6798	8.86985	168.945	175.11	15.5643	202.958	196.186	3.40589	95.715	83.2142
	3.89259	69.029	84.7071	8.86985	173.531	175.159	15.663	200.457	196.145	3.40589	83.017	83.1899
	3.89259	88.739	84.7254	8.86985	172.556	175.208	15.663	183.924	196.107	3.40589	87.962	83.159
	3.89259	106.171	84.7339	8.86985	175.327	175.257	15.663	194.21	196.073	3.40589	86.536	83.1227
	3.89259	79.547	84.7318	8.86985	155.442	175.305	15.663	194.321	196.044	3.40589	94.046	83.0821
	3.89259	84.448	84.7186	8.86985	179.7	175.351	15.663	176.241	196.019	3.4741	87.724	83.0383
	3.89259	81.223	84.6937	8.9376	165.617	175.396	15.663	207.684	196.001	3.4741	92.477	82.9925
	3.89259	96.358	84.657	8.9376	187.102	175.439	15.663	194.786	195.988	3.4741	71.528	82.9461
	3.89259	78.666	84.6084	8.9376	187.804	175.48	15.663	184.423	195.982	3.4741	88.453	82.9003
	3.89259	94.287	84.5479	8.9376	170.431	175.519	15.7624	199.24	195.983	3.4741	83.631	82.8563
	3.89259	96.309	84.4759	8.9376	174.908	175.555	15.7624	199.696	195.992	3.54371	74.74	82.8153
	3.89259	83.357	84.3928	8.9376	182.711	175.589	15.7624	201.91	196.009	3.54371	81.75	82.7785
	3.89259	90.177	84.2994	8.9376	192.953	175.621	15.7624	196.103	196.035	3.54371	86.773	82.7469
	3.96361	96.02	84.1966	8.9376	170.933	175.651	15.8291	179.111	196.069	3.54371	92.374	82.7218
	3.96361	87.998	84.0853	8.9376	189.171	175.678	15.8291	192.502	196.111	3.54371	72.666	82.7039
	3.96361	77.861	83.9667	8.9376	172.666	175.704	15.8291	205.976	196.163	3.54371	60.371	82.6942
	3.96361	76.32	83.8421	8.9376	187.125	175.728	15.8291	191.242	196.224	3.54371	88.806	82.6934
	3.96361	73.242	83.7131	8.9376	166.445	175.751	15.8291	197.692	196.295	3.54371	85.159	82.7023
	3.96361	77.17	83.5811	8.9376	182.418	175.773	15.8291	191.068	196.374	3.61475	71.871	82.7213
	3.96361	82.62	83.4477	8.9376	177.741	175.794	15.8291	214.087	196.462	3.61475	78.487	82.7508
	3.96361	85.128	83.3148	8.9376	170.352	175.815	15.8962	194.683	196.559	3.61475	68.805	82.7912
	3.96361	94.603	83.1839	8.9376	170.672	175.836	15.8962	202.251	196.665	3.61475	83.375	82.8426
	3.96361	86.686	83.0567	8.9376	163.619	175.857	15.8962	194.443	196.779	3.68724	92.066	82.9051
	3.96361	83.701	82.9351	8.9376	174.641	175.879	15.8962	197.827	196.9	3.68724	80.292	82.9786
	3.96361	91.687	82.8206	8.9376	179.789	175.902	15.9636	202.802	197.028	3.68724	74.988	83.063
	3.96361	97.338	82.7147	8.9376	161.421	175.926	15.9636	186.978	197.163	3.68724	77.776	83.1579
	3.96361	71.426	82.6191	8.9376	171.549	175.952	15.9636	199.318	197.304	3.68724	77.942	83.2631
	3.96361	81.703	82.535	9.00594	175.719	175.979	15.9636	191.374	197.45	3.75442	86.017	83.378
	3.96361	72.732	82.4636	9.00594	168.365	176.008	15.9636	190.854	197.601	3.75442	89.146	83.5019
	3.96361	69.178	82.406	9.00594	201.176	176.039	16.0314	213.77	197.755	3.75442	76.821	83.6345
	3.96361	93.576	82.3632	9.00594	190.904	176.071	16.0314	187.268	197.912	3.75442	82.939	83.7749
	3.96361	80.436	82.3358	9.00594	165.858	176.105	16.0314	190.585	198.07	3.75442	86.158	83.9224
	3.96361	59.974	82.3243	9.00594	175.962	176.141	16.0314	205.322	198.23	3.82287	89.538	84.0762
	3.96361	94.112	82.3291	9.00594	172.306	176.178	16.0314	205.18	198.389	3.82287	94.893	84.2356
	3.96361	75.826	82.3501	9.00594	170.764	176.216	16.0314	184.535	198.547	3.82287	98.921	84.3997
	4.03597	65.126	82.3874	9.00594	173.394	176.256	16.0314	201.087	198.702	3.82287	70.126	84.5675
	4.03597	74.082	82.4404	9.00594	172.08	176.295	16.0314	201.137	198.855	3.82287	108.33	84.7385
	4.03597	87.338	82.5087	9.00594	192.96	176.336	16.0995	213.763	199.003	3.89259	83.444	84.9116
	4.03597	81.299	82.5916	9.00594	176.712	176.376	16.0995	199.32	199.146	3.89259	87.473	85.0859
	4.03597	83.514	82.6881	9.00594	169.178	176.416	16.0995	199.068	199.282	3.89259	82.507	85.2608
	4.03597	85.014	82.797	9.00594	175.121	176.455	16.168	201.258	199.412	3.89259	94.248	85.4355
	4.03597	84.387	82.9172	9.00594	171.796	176.492	16.168	181.886	199.533	3.89259	77.634	85.609
	4.03597	77.982	83.0471	9.00594	172.269	176.528	16.168	197.566	199.645	3.89259	84.386	85.7809
	4.03597	80.449	83.1853	9.00594	175.318	176.562	16.168	204.153	199.748	3.89259	68.587	85.9503
	4.03597	78.31	83.3302	9.00594	182.874	176.593	16.168	205.77	199.84	3.89259	94.838	86.1167
	4.03597	98.844	83.48	9.00594	175.465	176.622	16.168	201.53	199.922	3.89259	87.018	86.2794
	4.03597	84.898	83.633	9.00594	172.392	176.648	16.168	198.099	199.992	3.96361	71.981	86.4378
	4.03597	89.096	83.7874	9.00594	173.374	176.671	16.2369	192.877	200.049	3.96361	89.412	86.5915
	4.03597	93.822	83.9414	9.00594	184.321	176.69	16.2369	196.968	200.095	3.96361	79.913	86.74
	4.03597	74.227	84.0933	9.07486	171.291	176.705	16.2369	203.51	200.127	4.03597	101.18	86.8827
	4.03597	83.309	84.2413	9.07486	184.629	176.717	16.2369	214.211	200.147	4.03597	98.447	87.0193
	4.03597	87.536	84.3838	9.07486	193.313	176.726	16.2369	196.347	200.155	4.03597	93.168	87.1493
	4.03597	81.434	84.5194	9.07486	167.955	176.731	16.3061	188.738	200.149	4.03597	63.701	87.2725
	4.03597	88.124	84.6464	9.07486	182.394	176.732	16.3061	209.429	200.132	4.03597	88.099	87.3885
	4.03597	88.508	84.7638	9.07486	169.624	176.731	16.3061	198.035	200.102	4.03597	85.476	87.497
	4.10225	92.319	84.8703	9.07486	189.055	176.726	16.3061	207.145	200.06	4.03597	95.288	87.5977
	4.10225	93.139	84.9649	9.07486	174.053	176.719	16.3758	197.602	200.007	4.03597	87.798	87.6904
	4.10225	73.207	85.0468	9.07486	181.424	176.71	16.3758	199.945	199.944	4.10225	84.997	87.7749
	4.10225	76.633	85.1154	9.07486	185.086	176.699	16.3758	219.572	199.871	4.10225	83.104	87.8508
	4.10225	82.022	85.1702	9.07486	167.211	176.686	16.3758	191.383	199.789	4.10225	95.024	87.9182
	4.10225	93.262	85.211	9.07486	166.342	176.673	16.3758	205.152	199.698	4.10225	79.322	87.9768
	4.10225	106.668	85.2376	9.07486	166.976	176.659	16.3758	181.719	199.601	4.10225	88.065	88.0266
	4.10225	87.884	85.2502	9.14438	175.941	176.645	16.3758	209.504	199.498	4.16965	89.379	88.0673
	4.10225	90.256	85.2491	9.14438	171.914	176.632	16.4458	195.52	199.389	4.16965	95.959	88.0991
	4.10225	86.538	85.2347	9.14438	169.95	176.62	16.4458	218.426	199.277	4.16965	91.573	88.1217
	4.10225	78	85.2075	9.14438	182.551	176.609	16.4458	198.176	199.162	4.16965	95.15	88.1354
	4.10225	74.589	85.1684	9.14438	195.622	176.601	16.4458	192.171	199.046	4.16965	86.847	88.1401
	4.10225	83.858	85.1183	9.14438	177.478	176.594	16.5161	190.215	198.929	4.23819	88.474	88.1361
	4.10225	70.684	85.058	9.14438	178.906	176.591	16.5161	208.265	198.814	4.23819	89.266	88.1232
	4.10225	85.951	84.9886	9.14438	185.749	176.59	16.5161	197.125	198.7	4.23819	90.518	88.1019
	4.10225	80.221	84.9113	9.14438	162.149	176.592	16.5161	183.16	198.59	4.23819	84.334	88.0723
	4.10225	97.809	84.8273	9.14438	168.341	176.598	16.5161	216.108	198.484	4.23819	80.145	88.0349
	4.10225	94.637	84.7379	9.14438	170.729	176.608	16.5161	172.389	198.383	4.23819	79.605	87.9899
	4.10225	81.642	84.6442	9.14438	182.864	176.62	16.5869	207.025	198.289	4.30789	93.451	87.9379
	4.10225	99.397	84.5474	9.14438	175.366	176.636	16.5869	199.257	198.202	4.30789	101.292	87.8793
	4.10225	74.695	84.4489	9.14438	189.417	176.656	16.5869	192.436	198.123	4.30789	88.816	87.8148
	4.10225	76.411	84.3498	9.14438	176.98	176.679	16.5869	204.17	198.054	4.30789	87.469	87.7449
	4.16965	79.875	84.2511	9.14438	163.268	176.704	16.5869	199.277	197.993	4.37877	86.734	87.6703
	4.16965	90.581	84.1539	9.14438	168.528	176.732	16.658	198.452	197.943	4.37877	73.701	87.5916
	4.16965	88.328	84.0592	9.14438	185.723	176.762	16.658	202.931	197.903	4.37877	84.825	87.5098
	4.16965	87.395	83.9678	9.14438	165.405	176.795	16.658	201.749	197.874	4.37877	82.266	87.4256
	4.16965	72.08	83.8805	9.14438	170.843	176.828	16.658	199.062	197.857	4.37877	95.893	87.3398
	4.16965	75.756	83.7979	9.14438	194.942	176.863	16.658	203.554	197.85	4.37877	98.691	87.2534
	4.16965	72.664	83.7205	9.14438	177.079	176.898	16.658	194.606	197.855	4.37877	96.268	87.1672
	4.16965	92.145	83.6487	9.14438	178.883	176.933	16.7295	198.833	197.871	4.45086	80.698	87.082
	4.16965	85.235	83.5828	9.14438	168.06	176.968	16.7295	192.599	197.897	4.45086	73.974	86.9989
	4.16965	90.822	83.523	9.14438	174.832	177.002	16.7295	179.302	197.934	4.45086	82.683	86.9185
	4.16965	78.572	83.4694	9.14438	189.591	177.035	16.7295	177.829	197.981	4.45086	87.634	86.8417
	4.16965	77.206	83.4218	9.14438	173.928	177.066	16.7295	182.514	198.038	4.52417	108.21	86.7694
	4.16965	83.189	83.3801	9.14438	185.245	177.095	16.7295	191.221	198.103	4.52417	86.534	86.7022
	4.16965	64.086	83.3441	9.14438	191.231	177.122	16.7295	213.527	198.177	4.52417	73.643	86.6409
	4.16965	96.946	83.3135	9.14438	169.985	177.147	16.8014	215.502	198.258	4.52417	85.36	86.5861
	4.16965	85.246	83.2879	9.14438	179.62	177.168	16.8014	204.924	198.346	4.59039	89.321	86.5382
	4.16965	84.67	83.2669	9.21449	158.934	177.187	16.8014	204.638	198.439	4.59039	84.826	86.4976
	4.16965	83.761	83.2501	9.21449	169.13	177.203	16.8014	195.138	198.537	4.59039	99.266	86.4647
	4.16965	77.701	83.2369	9.21449	174.034	177.216	16.8738	193.826	198.639	4.59039	86.76	86.4397
	4.16965	90.73	83.2269	9.21449	178.987	177.226	16.8738	199.018	198.744	4.59039	84.861	86.4226
	4.16965	91.762	83.2197	9.21449	190.922	177.234	16.8738	192.933	198.851	4.59039	83.072	86.4137
	4.16965	90.186	83.2147	9.21449	173.143	177.239	16.8738	221.236	198.958	4.59039	83.574	86.4126
	4.16965	96.867	83.2115	9.21449	177.317	177.241	16.8738	200.122	199.066	4.59039	76.469	86.4192
	4.16965	86.449	83.2097	9.21449	178.262	177.241	16.9464	208.097	199.172	4.65761	107.786	86.4332
	4.16965	86.117	83.2091	9.21449	175.528	177.24	16.9464	198.59	199.276	4.65761	85.012	86.4541
	4.16965	70.611	83.2093	9.21449	171.672	177.237	16.9464	194.473	199.378	4.65761	77.088	86.4814
	4.16965	87.582	83.2101	9.21449	176.409	177.233	16.9464	191.93	199.475	4.65761	98.011	86.5146
	4.16965	74.087	83.2114	9.21449	171.903	177.227	16.9464	212.233	199.568	4.65761	77.254	86.5529
	4.16965	85.896	83.2132	9.21449	192.917	177.222	16.9464	191.793	199.656	4.72585	84.865	86.5956
	4.16965	83.269	83.2155	9.21449	179.241	177.216	17.0195	206.369	199.737	4.72585	76.95	86.6418
	4.16965	79.064	83.2183	9.21449	204.325	177.211	17.0195	195.45	199.812	4.72585	93.379	86.6909
	4.16965	84.081	83.2218	9.21449	160.236	177.205	17.0195	184.781	199.88	4.72585	80.44	86.7419
	4.16965	88.168	83.2264	9.21449	153.796	177.201	17.0195	200.787	199.94	4.72585	76.348	86.794
	4.23819	85.969	83.2322	9.21449	197.938	177.197	17.0195	192.116	199.992	4.72585	76.923	86.8463
	4.23819	68.668	83.2398	9.21449	185.104	177.194	17.093	211.461	200.035	4.79513	77.352	86.8981
	4.23819	80.776	83.2493	9.21449	184.345	177.193	17.093	188.415	200.07	4.79513	100.09	86.9485
	4.23819	76.245	83.2614	9.21449	162.298	177.193	17.093	204.55	200.097	4.79513	82.419	86.997
	4.23819	76.665	83.2764	9.28521	164.037	177.193	17.093	209.015	200.115	4.79513	93.168	87.0427
	4.23819	80.518	83.295	9.28521	182.273	177.195	17.093	205.362	200.124	4.79513	84.098	87.0854
	4.23819	73.821	83.3175	9.28521	173.917	177.198	17.093	191.256	200.125	4.86546	84.337	87.1244
	4.23819	76.976	83.3445	9.28521	180.842	177.202	17.093	200.473	200.118	4.86546	82.203	87.1595
	4.23819	92.598	83.3763	9.28521	174.837	177.206	17.093	207.044	200.103	4.86546	89.836	87.1905
	4.23819	84.02	83.4136	9.28521	182.395	177.21	17.1669	198.67	200.081	4.86546	88.751	87.2173
	4.23819	85.512	83.4565	9.28521	170.552	177.214	17.1669	193.335	200.051	4.86546	75.095	87.24
	4.23819	96.167	83.5053	9.28521	172.233	177.218	17.1669	217.878	200.015	4.93687	95.508	87.2588
	4.23819	91.706	83.5605	9.28521	184.081	177.221	17.2412	194.991	199.973	4.93687	96.976	87.2739
	4.23819	80.293	83.622	9.28521	174.626	177.224	17.2412	198.007	199.925	4.93687	98.719	87.2858
	4.23819	90.416	83.6899	9.28521	181.591	177.224	17.2412	200.379	199.873	4.93687	99.167	87.2951
	4.23819	83.239	83.7643	9.28521	170.602	177.223	17.2412	177.178	199.817	4.93687	92.921	87.3025
	4.23819	86.479	83.8449	9.28521	174.775	177.22	17.2412	208.24	199.758	4.93687	84.172	87.3088
	4.23819	81.355	83.9316	9.28521	177.38	177.215	17.2412	209.895	199.697	4.93687	96.649	87.3147
	4.23819	96.407	84.0239	9.28521	176.652	177.207	17.316	209.433	199.634	4.93687	91.285	87.3214
	4.23819	88.349	84.1215	9.28521	184.296	177.196	17.316	204.887	199.57	5.00936	103.692	87.3297
	4.23819	72.189	84.2237	9.28521	170.386	177.182	17.316	197.744	199.507	5.00936	95.739	87.3407
	4.23819	74.972	84.3299	9.28521	167.941	177.166	17.316	188.158	199.444	5.00936	76.864	87.3555
	4.23819	79.938	84.4394	9.28521	174.566	177.148	17.316	202.493	199.383	5.00936	90.875	87.3752
	4.23819	92.321	84.5512	9.28521	190.317	177.126	17.3911	195.802	199.325	5.08297	83.433	87.4006
	4.23819	79.283	84.6645	9.35654	169.671	177.103	17.3911	204.264	199.271	5.08297	79.324	87.4329
	4.23819	91.322	84.7783	9.35654	189.375	177.078	17.3911	200.114	199.221	5.08297	85.71	87.473
	4.30789	79.523	84.8916	9.35654	172.086	177.051	17.3911	185.755	199.175	5.08297	79.851	87.5217
	4.30789	76.267	85.0032	9.35654	168.916	177.024	17.3911	187.024	199.136	5.08297	89.123	87.5797
	4.30789	80.897	85.112	9.35654	188.962	176.996	17.3911	206.16	199.103	5.08297	82.095	87.6477
	4.30789	105.08	85.217	9.35654	178.382	176.969	17.4666	192.565	199.077	5.1577	75.697	87.7262
	4.30789	83.519	85.317	9.35654	180.385	176.944	17.4666	203.089	199.059	5.1577	82.113	87.8153
	4.30789	79.628	85.4109	9.35654	188.216	176.921	17.4666	210.892	199.049	5.1577	73.135	87.9154
	4.30789	93.28	85.4976	9.35654	156.273	176.9	17.4666	191.254	199.047	5.1577	87.352	88.0264
	4.30789	68.866	85.5762	9.35654	191.521	176.884	17.4666	211.987	199.055	5.1577	90.855	88.1482
	4.30789	89.836	85.6457	9.35654	185.877	176.873	17.4666	204.844	199.072	5.1577	81.16	88.2803
	4.30789	82.156	85.7054	9.35654	179.242	176.867	17.5426	207.329	199.099	5.22404	94.083	88.4222
	4.30789	83.461	85.7543	9.35654	182.374	176.869	17.5426	184.27	199.136	5.22404	70.231	88.5733
	4.30789	89.592	85.7918	9.35654	175.426	176.877	17.5426	210.185	199.182	5.22404	85.974	88.7327
	4.30789	78.595	85.8175	9.35654	171.106	176.895	17.5426	186.953	199.238	5.29126	99.359	88.8992
	4.30789	85.972	85.8309	9.35654	177.365	176.921	17.619	197.935	199.304	5.29126	80.523	89.0716
	4.30789	78.253	85.8318	9.35654	165.172	176.958	17.619	185.212	199.38	5.29126	83.359	89.2487
	4.30789	75.389	85.8201	9.35654	166.837	177.004	17.619	219.005	199.465	5.29126	105.838	89.429
	4.30789	108.627	85.7957	9.35654	178.368	177.061	17.619	202.24	199.56	5.29126	100.077	89.6109
	4.30789	87.381	85.759	9.35654	175.243	177.13	17.619	184.82	199.662	5.29126	95.999	89.7928
	4.45086	91.31	85.7101	9.42849	183.013	177.209	17.619	215.19	199.774	5.29126	87.234	89.973
	4.45086	94.612	85.6497	9.42849	184.329	177.299	17.6958	198.309	199.892	5.29126	91.091	90.1499
	4.45086	93.868	85.5783	9.42849	174.467	177.4	17.6958	194.732	200.018	5.3594	82.864	90.3217
	4.45086	87.437	85.4967	9.42849	177.034	177.512	17.6958	177.863	200.15	5.3594	101.902	90.4867
	4.45086	86.672	85.4057	9.42849	174.713	177.634	17.6958	209.809	200.287	5.3594	90.905	90.6433
	4.45086	100.299	85.3065	9.42849	167.19	177.765	17.6958	210.192	200.429	5.3594	96.363	90.79
	4.45086	92.659	85.2001	9.42849	177.92	177.904	17.6958	184.751	200.575	5.42845	91.305	90.9253
	4.45086	79.16	85.0877	9.42849	170.828	178.05	17.773	196.171	200.724	5.42845	90.368	91.0479
	4.45086	92.581	84.9707	9.42849	175.747	178.203	17.773	189.322	200.874	5.42845	84.296	91.1566
	4.45086	73.091	84.8504	9.42849	167.695	178.361	17.773	206.829	201.025	5.42845	87.773	91.2503
	4.45086	90.98	84.7284	9.42849	179.264	178.522	17.773	197.881	201.176	5.42845	119.399	91.3284
	4.45086	68.296	84.6059	9.42849	169.554	178.686	17.773	201.574	201.326	5.42845	70.689	91.39
	4.45086	82.687	84.4845	9.42849	186.53	178.849	17.8507	216.5	201.473	5.49843	91.478	91.4349
	4.45086	74.688	84.3658	9.42849	175.475	179.012	17.8507	203.349	201.618	5.49843	92.236	91.4629
	4.45086	88.266	84.2511	9.42849	166.609	179.172	17.8507	194.764	201.757	5.49843	98.94	91.4738
	4.52417	77.42	84.1418	9.42849	202.082	179.327	17.8507	197.532	201.892	5.49843	89.976	91.4681
	4.52417	77.791	84.0394	9.42849	186.938	179.476	17.8507	225.398	202.02	5.49843	104.008	91.4463
	4.52417	67.327	83.9451	9.42849	182.95	179.617	17.8507	186.749	202.142	5.56937	85.416	91.4089
	4.52417	104.455	83.8601	9.42849	187.307	179.749	17.9288	199.463	202.255	5.56937	94.68	91.3571
	4.52417	87.559	83.7856	9.42849	177.688	179.87	17.9288	215.075	202.359	5.56937	89.135	91.2918
	4.52417	78.137	83.7224	9.42849	193.39	179.978	17.9288	208.106	202.455	5.56937	96.665	91.2147
	4.52417	78.909	83.6715	9.42849	190.612	180.073	17.9288	207.624	202.54	5.64126	91.175	91.127
	4.52417	75.72	83.6336	9.42849	169.77	180.154	17.9288	199.047	202.614	5.64126	94.223	91.0304
	4.52417	81.118	83.6093	9.42849	162.414	180.219	18.0074	208.088	202.678	5.64126	100.597	90.9267
	4.52417	90.041	83.5989	9.42849	179.661	180.268	18.0074	195.909	202.73	5.64126	99.037	90.8179
	4.52417	67.196	83.6028	9.50106	193.13	180.299	18.0074	214.27	202.771	5.64126	83.718	90.706
	4.52417	96.009	83.6209	9.50106	187.316	180.314	18.0074	193.107	202.8	5.64126	79.398	90.593
	4.52417	84.296	83.6533	9.50106	195.596	180.311	18.0074	202.295	202.818	5.64126	92.955	90.4809
	4.52417	94.097	83.6997	9.50106	182.802	180.29	18.0864	203.079	202.824	5.64126	89.231	90.372
	4.52417	89.718	83.7597	9.50106	164.366	180.253	18.0864	207.801	202.819	5.71414	84.47	90.2682
	4.52417	84.695	83.8328	9.50106	178.079	180.199	18.0864	203.358	202.804	5.71414	102.378	90.1715
	4.52417	88.513	83.9181	9.50106	173.859	180.128	18.0864	211.367	202.778	5.71414	79.102	90.0839
	4.52417	88.135	84.015	9.50106	175.914	180.043	18.0864	203.712	202.742	5.71414	94.044	90.0071
	4.52417	77.522	84.1224	9.50106	184.466	179.943	18.1658	208.955	202.698	5.788	67.4	89.9429
	4.52417	76.58	84.2391	9.50106	170.563	179.83	18.1658	190.222	202.646	5.788	87.592	89.8927
	4.52417	76.929	84.3642	9.50106	184.452	179.706	18.1658	210.09	202.587	5.788	76.308	89.858
	4.52417	73.833	84.4961	9.50106	178.275	179.571	18.1658	187.203	202.521	5.788	91.391	89.8399
	4.52417	88.908	84.6335	9.50106	184.816	179.428	18.1658	205.814	202.451	5.788	95.341	89.8394
	4.59039	98.381	84.7751	9.50106	178.101	179.277	18.2457	216.498	202.377	5.788	81.957	89.8571
	4.59039	78.201	84.9193	9.50106	188.642	179.12	18.2457	195.669	202.3	5.788	83.269	89.8937
	4.59039	94.16	85.0647	9.50106	190.164	178.96	18.2457	189.232	202.222	5.86288	95.081	89.9494
	4.59039	89.635	85.2096	9.50106	198.862	178.798	18.2457	190.09	202.144	5.86288	99.264	90.0242
	4.59039	77.869	85.3528	9.50106	161.372	178.635	18.2457	210.746	202.067	5.86288	83.113	90.118
	4.59039	76.891	85.4925	9.50106	189.607	178.474	18.2457	205.862	201.992	5.86288	92.022	90.2304
	4.59039	81.241	85.6276	9.50106	168.935	178.315	18.2457	202.174	201.922	5.86288	96.507	90.3606
	4.59039	78.032	85.7565	9.50106	160.376	178.16	18.2457	202.705	201.856	5.93877	90.64	90.5079
	4.59039	93.97	85.8781	9.50106	179.069	178.011	18.326	195.818	201.797	5.93877	92.558	90.6713
	4.59039	95.538	85.991	9.50106	182.402	177.869	18.326	186.012	201.745	5.93877	97.287	90.8494
	4.59039	82.531	86.0943	9.57426	174.013	177.734	18.326	216.021	201.702	5.93877	79.301	91.0409
	4.59039	93.239	86.1871	9.57426	176.995	177.608	18.326	202.702	201.669	5.93877	96.5	91.2442
	4.59039	83.256	86.2684	9.57426	164.1	177.492	18.326	202.763	201.646	6.01571	88.799	91.4576
	4.59039	91.034	86.3375	9.57426	178.456	177.386	18.4068	205.952	201.634	6.01571	96.213	91.6793
	4.59039	75.206	86.394	9.57426	173.256	177.291	18.4068	180.129	201.635	6.01571	88.446	91.9074
	4.59039	83.325	86.4373	9.57426	183.009	177.206	18.4068	202.451	201.647	6.01571	99.521	92.14
	4.59039	94.874	86.4674	9.57426	172.003	177.132	18.4068	205.658	201.673	6.01571	94.256	92.375
	4.59039	84.592	86.4841	9.57426	178.817	177.069	18.4068	197.217	201.713	6.01571	94.592	92.6105
	4.59039	88.79	86.4875	9.57426	180.583	177.016	18.4881	199.263	201.765	6.01571	81.007	92.8445
	4.59039	97.638	86.4778	9.57426	175.734	176.974	18.4881	217.918	201.831	6.01571	97.769	93.0749
	4.65761	83.367	86.4554	9.57426	176.06	176.94	18.4881	210.111	201.911	6.0825	82.03	93.2999
	4.65761	77.072	86.4208	9.57426	163.359	176.916	18.4881	195.619	202.003	6.0825	101.345	93.5176
	4.65761	95.138	86.3747	9.57426	178.273	176.899	18.4881	205.823	202.108	6.0825	95.252	93.7262
	4.65761	97.485	86.3178	9.57426	185.028	176.89	18.4881	214.441	202.225	6.0825	110.066	93.9241
	4.65761	89.684	86.2511	9.57426	174.275	176.886	18.5698	203.388	202.352	6.15007	93.811	94.1098
	4.65761	73.867	86.1756	9.57426	179.469	176.888	18.5698	194.075	202.491	6.15007	93.296	94.2818
	4.65761	92.591	86.0924	9.57426	180.966	176.893	18.5698	198.391	202.638	6.15007	87.183	94.439
	4.65761	77.204	86.0026	9.57426	179.86	176.901	18.6519	208.885	202.794	6.15007	91.264	94.5802
	4.65761	94.259	85.9075	9.57426	173.828	176.911	18.6519	194.393	202.956	6.15007	107.307	94.7046
	4.65761	101.516	85.8084	9.57426	186.919	176.921	18.6519	225.547	203.125	6.15007	92.717	94.8114
	4.65761	75.502	85.7065	9.57426	166.73	176.932	18.6519	188.447	203.298	6.21844	97.248	94.9001
	4.65761	85.291	85.6031	9.57426	166.699	176.941	18.6519	196.678	203.473	6.21844	90.86	94.9703
	4.65761	85.008	85.4997	9.57426	181.552	176.948	18.6519	212.419	203.65	6.21844	96.524	95.0217
	4.65761	70.347	85.3975	9.64811	178.972	176.952	18.6519	215.595	203.828	6.21844	86.145	95.0545
	4.65761	96.062	85.2976	9.64811	189.016	176.953	18.7346	198.568	204.003	6.21844	89.626	95.0686
	4.65761	72.766	85.2014	9.64811	166.905	176.949	18.7346	197.103	204.176	6.28762	85.736	95.0646
	4.65761	92.741	85.11	9.64811	182.287	176.941	18.7346	196.551	204.344	6.28762	100.629	95.0428
	4.65761	91.704	85.0243	9.64811	169.603	176.929	18.7346	195.351	204.506	6.28762	99.006	95.0038
	4.65761	78.292	84.9454	9.64811	198.094	176.912	18.7346	194.009	204.661	6.28762	99.644	94.9487
	4.65761	84.012	84.8742	9.64811	169.073	176.89	18.7346	202.004	204.808	6.35762	95.28	94.8781
	4.65761	93.046	84.8113	9.64811	173.796	176.863	18.8177	203.051	204.945	6.35762	99.269	94.7931
	4.72585	82.993	84.7574	9.64811	178.149	176.832	18.8177	194.722	205.071	6.35762	84.591	94.6948
	4.72585	76.133	84.7129	9.64811	175.248	176.798	18.8177	205.93	205.186	6.35762	103.072	94.5846
	4.72585	77.103	84.6783	9.64811	180.589	176.759	18.8177	200.56	205.288	6.35762	102.153	94.4636
	4.72585	84.841	84.6539	9.64811	179.19	176.718	18.8177	218.522	205.377	6.35762	91.318	94.3333
	4.72585	82.74	84.6396	9.64811	173.982	176.675	18.8177	202.135	205.452	6.35762	91.559	94.1951
	4.72585	88.578	84.6355	9.64811	175.517	176.631	18.9013	206.662	205.513	6.35762	94.115	94.0506
	4.72585	90.699	84.6415	9.64811	159.822	176.587	18.9013	199.159	205.559	6.42845	99.593	93.9011
	4.72585	87.354	84.6572	9.64811	189.356	176.543	18.9013	219.133	205.591	6.42845	88.58	93.7481
	4.72585	72.799	84.6824	9.64811	182.268	176.501	18.9013	217.852	205.608	6.42845	111.638	93.5933
	4.72585	67.393	84.7165	9.64811	179.191	176.461	18.9013	214.368	205.611	6.42845	96.831	93.438
	4.72585	81.831	84.7589	9.64811	186.567	176.426	18.9013	201.267	205.601	6.42845	85.469	93.2838
	4.72585	86.242	84.8092	9.64811	171.851	176.394	18.9013	216.642	205.577	6.50012	102.562	93.1321
	4.72585	93.23	84.8663	9.64811	184.779	176.369	18.9854	206.755	205.54	6.50012	86.991	92.9842
	4.72585	87.888	84.9297	9.7226	169.015	176.349	18.9854	214.235	205.491	6.50012	97.839	92.8415
	4.72585	83.431	84.9984	9.7226	168.867	176.337	18.9854	219.199	205.431	6.50012	98.052	92.7053
	4.86546	86.955	85.0716	9.7226	170.8	176.333	18.9854	200.079	205.361	6.50012	85.622	92.5767
	4.86546	92.085	85.1486	9.7226	173.835	176.338	18.9854	193.678	205.282	6.50012	80.703	92.4569
	4.86546	98.526	85.2282	9.7226	180.396	176.352	18.9854	199.161	205.195	6.57265	91.78	92.3468
	4.86546	85.674	85.3098	9.7226	173.088	176.376	18.9854	221.509	205.102	6.57265	87.373	92.2474
	4.86546	87.677	85.3924	9.7226	160.924	176.41	18.9854	214.523	205.003	6.57265	94.959	92.1595
	4.93687	82.024	85.4752	9.7226	175.228	176.455	18.9854	214.366	204.9	6.57265	91.126	92.0838
	4.93687	90.054	85.5575	9.7226	181.75	176.51	19.0699	184.021	204.795	6.57265	91.087	92.021
	5.00936	83.204	85.6385	9.7226	172.791	176.576	19.0699	204.607	204.688	6.64604	101.21	91.9715
	5.00936	87.947	85.718	9.7226	172.164	176.652	19.0699	208.661	204.581	6.64604	87.54	91.9357
	5.00936	69.893	85.7948	9.7226	178.199	176.738	19.0699	210.578	204.474	6.64604	87.087	91.914
	5.08297	82.609	85.8688	9.7226	182.061	176.835	19.0699	205.365	204.371	6.64604	89.697	91.9065
	5.08297	82.701	85.9395	9.7226	169.19	176.941	19.0699	193.397	204.27	6.72031	79.278	91.9134
	5.08297	84.472	86.0066	9.7226	175.426	177.055	19.155	204.492	204.174	6.72031	80.436	91.9343
	5.08297	77.329	86.07	9.7226	173.309	177.178	19.155	192.23	204.083	6.72031	83.526	91.9692
	5.1577	96.109	86.1296	9.7226	178.899	177.309	19.155	208.086	203.999	6.72031	103.77	92.018
	5.1577	101.686	86.1855	9.7226	185.506	177.446	19.155	196.082	203.922	6.72031	88.481	92.0801
	5.1577	87.19	86.2377	9.7226	180.721	177.589	19.155	205.607	203.852	6.72031	104.193	92.1551
	5.1577	78.231	86.2865	9.7226	184.598	177.738	19.2405	185.828	203.791	6.72031	96.877	92.2425
	5.1577	88.722	86.332	9.7226	188.621	177.89	19.2405	187.637	203.738	6.72031	87.673	92.3416
	5.1577	91.02	86.3749	9.7226	166.237	178.046	19.2405	211.647	203.694	6.79547	90.373	92.4517
	5.22404	96.372	86.4153	9.7226	182.763	178.204	19.2405	202.392	203.659	6.79547	98.64	92.5718
	5.22404	72.325	86.4539	9.79775	169.83	178.364	19.2405	209.419	203.633	6.79547	95.17	92.7013
	5.22404	82.202	86.4912	9.79775	181.626	178.524	19.2405	197.503	203.616	6.79547	95.788	92.839
	5.22404	75.384	86.5278	9.79775	184.975	178.684	19.2405	200.544	203.608	6.87154	93.962	92.9841
	5.22404	83.986	86.5644	9.79775	181.507	178.843	19.3266	198.775	203.609	6.87154	90.475	93.1353
	5.22404	99.775	86.6017	9.79775	180.057	179	19.3266	207.729	203.618	6.87154	94.452	93.2917
	5.22404	97.522	86.6402	9.79775	177.558	179.155	19.3266	207.571	203.635	6.87154	89.72	93.4522
	5.22404	94.224	86.6808	9.79775	176.33	179.306	19.3266	199.915	203.66	6.87154	86.752	93.6155
	5.29126	75.223	86.7242	9.79775	173.365	179.454	19.3266	206.544	203.691	6.87154	92.042	93.7806
	5.29126	86.053	86.7708	9.79775	177.85	179.598	19.3266	220.129	203.728	6.94852	92.542	93.9462
	5.3594	82.159	86.8216	9.79775	175.95	179.738	19.3266	199.506	203.771	6.94852	92.887	94.1111
	5.3594	81.865	86.8769	9.79775	182.272	179.873	19.4131	206.847	203.818	6.94852	91.598	94.2743
	5.3594	95.317	86.9373	9.79775	189.761	180.004	19.4131	207.627	203.87	6.94852	94.893	94.4346
	5.3594	95.023	87.0035	9.79775	184.771	180.129	19.4131	207.883	203.926	6.94852	98.4	94.591
	5.3594	91.592	87.0758	9.79775	171.952	180.25	19.4131	199.62	203.984	7.02643	96.167	94.7424
	5.3594	82.654	87.1546	9.79775	184.68	180.366	19.4131	194.721	204.045	7.02643	95.046	94.8877
	5.3594	78.196	87.2402	9.79775	170.199	180.477	19.4131	211.661	204.107	7.02643	94.937	95.0262
	5.3594	100.762	87.3329	9.79775	187.915	180.585	19.5002	204.854	204.17	7.02643	105.52	95.157
	5.42845	85.414	87.4329	9.79775	170.427	180.689	19.5002	214.973	204.234	7.02643	90.271	95.2791
	5.42845	66.189	87.5403	9.79775	192.968	180.789	19.5002	201.756	204.298	7.10529	102.991	95.3921
	5.42845	96.714	87.655	9.79775	174.968	180.886	19.5002	212.887	204.362	7.10529	82.673	95.4951
	5.49843	91.604	87.7771	9.87355	183.163	180.981	19.5002	202.828	204.426	7.10529	101.353	95.5876
	5.49843	83.191	87.9064	9.87355	194.046	181.074	19.5002	218.951	204.488	7.10529	103.124	95.6693
	5.49843	80.471	88.0428	9.87355	167.338	181.165	19.5002	194.849	204.55	7.10529	101.554	95.7398
	5.49843	80.728	88.186	9.87355	193.241	181.256	19.5877	210.455	204.61	7.10529	102.659	95.7989
	5.49843	94.812	88.3358	9.87355	176.994	181.346	19.5877	194.957	204.669	7.10529	103.89	95.8463
	5.49843	75.483	88.4917	9.87355	180.775	181.436	19.5877	193.986	204.727	7.10529	94.586	95.8822
	5.56937	90.981	88.6534	9.87355	182.093	181.528	19.5877	207.57	204.784	7.17173	79.422	95.9065
	5.56937	86.581	88.8203	9.87355	169.677	181.62	19.5877	211.95	204.84	7.17173	100.931	95.9195
	5.56937	94.092	88.9921	9.87355	182.166	181.714	19.5877	196.125	204.894	7.17173	87.108	95.9213
	5.56937	94.86	89.1681	9.87355	187.074	181.81	19.5877	206.419	204.948	7.17173	91.57	95.9124
	5.56937	94.135	89.3479	9.87355	172.48	181.908	19.6758	210.645	205	7.17173	101.112	95.8932
	5.64126	81.956	89.5308	9.87355	178.443	182.009	19.6758	195.2	205.053	7.23885	87.598	95.8643
	5.64126	91.267	89.7163	9.87355	185.237	182.112	19.6758	199.06	205.104	7.23885	93.043	95.8263
	5.64126	91.186	89.9038	9.87355	205.636	182.218	19.6758	212.219	205.155	7.23885	105.517	95.7798
	5.71414	96.202	90.0926	9.87355	176.5	182.327	19.6758	188.251	205.206	7.23885	103.423	95.7259
	5.71414	97.626	90.282	9.87355	180.827	182.438	19.6758	198.52	205.257	7.30664	90.87	95.665
	5.71414	87.563	90.4714	9.87355	168.229	182.552	19.6758	207.349	205.308	7.30664	91.466	95.5983
	5.71414	95.288	90.6604	9.87355	185.374	182.667	19.6758	194.063	205.358	7.30664	79.077	95.5265
	5.71414	102.944	90.8481	9.87355	197.128	182.784	19.7644	225.658	205.408	7.30664	107.979	95.4508
	5.71414	72.306	91.0342	9.87355	177.901	182.902	19.7644	202.128	205.458	7.30664	105.149	95.372
	5.788	93.259	91.2178	9.87355	186.491	183.02	19.7644	205.507	205.507	7.30664	100.452	95.2912
	5.788	82.416	91.3984	9.87355	164.343	183.138	19.7644	204.235	205.556	7.37513	98.806	95.2095
	5.788	99.042	91.5754	9.95003	182.438	183.256	19.7644	214.149	205.603	7.37513	104.192	95.1278
	5.788	88.969	91.7483	9.95003	184.282	183.371	19.7644	221.1	205.649	7.37513	93.415	95.0471
	5.86288	88.935	91.9166	9.95003	174.36	183.483	19.7644	204.45	205.694	7.37513	72.171	94.9685
	5.86288	92.235	92.0795	9.95003	182.257	183.592	19.8535	186.131	205.736	7.37513	108.008	94.8929
	5.86288	88.413	92.2368	9.95003	195.384	183.696	19.8535	216.202	205.776	7.44431	83.648	94.8212
	5.86288	95.241	92.3879	9.95003	190.266	183.795	19.8535	191.222	205.812	7.44431	89.422	94.7542
	5.86288	96.461	92.5322	9.95003	185.097	183.887	19.8535	221.685	205.845	7.44431	93.103	94.6927
	5.93877	87.626	92.6694	9.95003	198.918	183.971	19.9431	193.393	205.874	7.44431	93.631	94.6376
	5.93877	94.757	92.7989	9.95003	190.632	184.047	19.9431	216.526	205.898	7.44431	106.747	94.5895
	5.93877	105.887	92.9204	9.95003	191.119	184.113	19.9431	204.656	205.916	7.44431	108.206	94.549
	5.93877	98.381	93.0335	9.95003	168.408	184.169	19.9431	201.85	205.929	7.44431	86.071	94.5166
	5.93877	86.868	93.1377	9.95003	189.591	184.213	19.9431	209.718	205.936	7.5142	85.587	94.4928
	5.93877	96.986	93.2328	9.95003	186.88	184.246	19.9431	220.685	205.936	7.5142	98.352	94.4778
	5.93877	90.301	93.3185	9.95003	169.948	184.266	19.9431	212.413	205.929	7.5142	95.24	94.472
	6.01571	85.572	93.3945	9.95003	179.592	184.272	20.0333	206.539	205.916	7.5142	102.854	94.4753
	6.01571	94	93.4606	9.95003	181.64	184.265	20.0333	197.097	205.894	7.5848	100.458	94.4881
	6.01571	99.414	93.5165	9.95003	179.478	184.244	20.0333	201.698	205.866	7.5848	75.982	94.51
	6.0825	100.421	93.5622	9.95003	179.878	184.209	20.0333	209.043	205.83	7.5848	90.727	94.541
	6.0825	89.45	93.5975	9.95003	170.229	184.16	20.0333	195.831	205.787	7.5848	91.251	94.5809
	6.0825	86.497	93.6225	9.95003	194.266	184.096	20.0333	193.638	205.736	7.5848	93.384	94.6293
	6.0825	92.938	93.6371	9.95003	200.698	184.019	20.0333	216.051	205.68	7.5848	83.736	94.6858
	6.0825	91.011	93.6415	10.0272	197.171	183.928	20.0333	214.404	205.617	7.65613	101.973	94.7498
	6.0825	87.746	93.6357	10.0272	187.419	183.824	20.124	200.824	205.549	7.65613	82.566	94.8208
	6.0825	107.847	93.62	10.0272	186.839	183.707	20.124	210.122	205.476	7.65613	99.689	94.8979
	6.0825	100.583	93.5947	10.0272	194.9	183.58	20.124	214.577	205.399	7.65613	91.4	94.9806
	6.15007	91.262	93.5601	10.0272	176.463	183.442	20.124	215.054	205.32	7.65613	107.111	95.068
	6.15007	89.819	93.5165	10.0272	173.623	183.294	20.124	213.31	205.239	7.72819	92.775	95.1591
	6.15007	94.491	93.4645	10.0272	172.532	183.139	20.124	199.86	205.156	7.72819	102.303	95.2532
	6.21844	87.845	93.4047	10.0272	193.793	182.977	20.2152	200.43	205.075	7.72819	84.807	95.3493
	6.21844	94.199	93.3375	10.0272	186.837	182.81	20.2152	195.305	204.995	7.72819	108.553	95.4463
	6.21844	94.742	93.2637	10.0272	178.73	182.639	20.2152	194.773	204.917	7.72819	104.822	95.5434
	6.21844	79.824	93.1839	10.0272	189.45	182.465	20.2152	199.683	204.844	7.72819	97.752	95.6396
	6.21844	87.043	93.099	10.0272	191.188	182.291	20.2152	215.98	204.777	7.80099	95.832	95.7337
	6.28762	102.593	93.0096	10.0272	171.428	182.119	20.2152	199.09	204.716	7.80099	95.066	95.8249
	6.28762	98.175	92.9166	10.0272	181.857	181.949	20.3069	209.267	204.662	7.80099	102.51	95.9123
	6.28762	97.201	92.821	10.0272	182.79	181.783	20.3069	200.151	204.618	7.80099	90.586	95.9948
	6.28762	98.662	92.7235	10.0272	178.991	181.624	20.3069	212.484	204.583	7.80099	98.585	96.0718
	6.28762	101.54	92.6251	10.0272	163.055	181.472	20.3069	195.183	204.558	7.80099	97.471	96.1423
	6.35762	89.28	92.5266	10.105	181.552	181.329	20.3069	189.448	204.545	7.80099	85.759	96.2057
	6.35762	99.996	92.4289	10.105	167.435	181.196	20.3069	199.507	204.544	7.87454	92.603	96.2612
	6.35762	83.719	92.3329	10.105	192.524	181.076	20.3992	201.342	204.555	7.87454	85.598	96.3083
	6.42845	96.412	92.2395	10.105	202.987	180.968	20.3992	210.003	204.579	7.87454	98.796	96.3465
	6.42845	97.336	92.1493	10.1835	170.888	180.874	20.3992	203.926	204.614	7.87454	94.427	96.3754
	6.42845	98.448	92.063	10.1835	176.187	180.795	20.3992	209.399	204.663	7.87454	96.016	96.3946
	6.42845	74.05	91.9814	10.1835	174.19	180.731	20.3992	198.415	204.723	7.94886	92.462	96.404
	6.42845	91.233	91.905	10.1835	170.728	180.683	20.3992	213.781	204.794	7.94886	116.574	96.4035
	6.42845	90.732	91.8345	10.1835	180.541	180.651	20.3992	191.645	204.876	7.94886	83.265	96.3929
	6.42845	93.257	91.7701	10.1835	186.647	180.635	20.3992	215.765	204.968	7.94886	95.095	96.3724
	6.42845	101.97	91.7125	10.1835	181.832	180.636	20.3992	203.907	205.068	7.94886	93.108	96.3423
	6.50012	90.389	91.6616	10.1835	176.611	180.652	20.4921	211.78	205.175	8.02394	116.561	96.3027
	6.50012	69.536	91.6179	10.1835	216.629	180.684	20.4921	201.738	205.288	8.02394	88.128	96.2541
	6.50012	102.953	91.5812	10.1835	171.586	180.731	20.4921	215.921	205.404	8.02394	90.03	96.1968
	6.50012	82.042	91.5517	10.1835	185.115	180.792	20.4921	210.668	205.523	8.02394	105.959	96.1315
	6.57265	89.549	91.5293	10.1835	169.562	180.866	20.4921	219.33	205.643	8.02394	86.039	96.0587
	6.57265	85.851	91.5137	10.1835	177.854	180.952	20.4921	216.107	205.761	8.0998	90.81	95.9792
	6.57265	84.361	91.5046	10.1835	174.065	181.049	20.5855	205.014	205.875	8.0998	108.911	95.8937
	6.57265	94.497	91.5018	10.1835	177.833	181.155	20.5855	192.123	205.984	8.0998	106.357	95.803
	6.57265	104.581	91.5048	10.2628	168.665	181.269	--	--	--	8.0998	94.974	95.7081
	6.57265	85.255	91.5131	10.2628	195.359	181.39	--	--	--	8.17646	102.401	95.6095
	6.64604	102.815	91.5262	10.2628	188.146	181.515	--	--	--	8.17646	103.839	95.5084
	6.64604	84.529	91.5434	10.2628	177.954	181.644	--	--	--	8.17646	89.76	95.4055
	6.64604	97.547	91.5642	10.2628	179.483	181.775	--	--	--	8.17646	88.555	95.3018
	6.64604	90.828	91.5879	10.2628	181.133	181.906	--	--	--	8.17646	96.931	95.1982
	6.64604	91.322	91.6139	10.2628	170.93	182.035	--	--	--	8.17646	89.773	95.0955
	6.64604	89.839	91.6416	10.2628	175.855	182.162	--	--	--	8.17646	103.779	94.9947
	6.72031	82.996	91.6702	10.2628	167.376	182.285	--	--	--	8.17646	94.68	94.8966
	6.72031	89.264	91.6993	10.2628	192.073	182.402	--	--	--	8.25391	89.036	94.8019
	6.72031	98.319	91.7282	10.2628	189.523	182.513	--	--	--	8.25391	88.865	94.7114
	6.79547	88.816	91.7564	10.2628	187.335	182.616	--	--	--	8.25391	93.185	94.6258
	6.79547	101.657	91.7832	10.2628	187.54	182.71	--	--	--	8.33218	107.43	94.5456
	6.79547	81.871	91.8084	10.2628	180.266	182.796	--	--	--	8.33218	85.275	94.4716
	6.79547	88.099	91.8316	10.2628	184.202	182.872	--	--	--	8.33218	83.023	94.4042
	6.79547	93.888	91.8525	10.2628	191.43	182.937	--	--	--	8.33218	95.485	94.3439
	6.79547	79.108	91.8707	10.2628	199.281	182.993	--	--	--	8.33218	95.212	94.291
	6.79547	108.667	91.8863	10.2628	180.846	183.038	--	--	--	8.33218	92.564	94.246
	6.79547	92.305	91.8991	10.2628	180.392	183.073	--	--	--	8.33218	94.538	94.2092
	6.87154	90.335	91.909	10.2628	183.576	183.098	--	--	--	8.41127	93.672	94.1806
	6.87154	98.931	91.9161	10.2628	185.918	183.114	--	--	--	8.41127	87.452	94.1606
	6.87154	89.926	91.9206	10.2628	169.17	183.121	--	--	--	8.41127	111.4	94.1493
	6.87154	95.825	91.9225	10.2628	161.092	183.12	--	--	--	8.41127	96.269	94.1467
	6.94852	92.184	91.9222	10.2628	185.431	183.112	--	--	--	8.49119	84.583	94.153
	6.94852	98.434	91.9198	10.3427	179.892	183.097	--	--	--	8.49119	103.956	94.1681
	6.94852	89.327	91.9156	10.3427	205.477	183.077	--	--	--	8.49119	81.661	94.1921
	6.94852	91.242	91.9101	10.3427	183.228	183.053	--	--	--	8.49119	88.312	94.2249
	6.94852	96.561	91.9035	10.3427	188.178	183.025	--	--	--	8.49119	78.323	94.2665
	6.94852	94.287	91.8961	10.4234	193.493	182.996	--	--	--	8.57195	102.915	94.317
	7.02643	87.853	91.8883	10.4234	186.075	182.965	--	--	--	8.57195	110.116	94.376
	7.02643	97.975	91.8803	10.4234	178.18	182.934	--	--	--	8.57195	102.3	94.4437
	7.02643	87.616	91.8725	10.4234	189.737	182.905	--	--	--	8.57195	83.816	94.5199
	7.02643	93.199	91.865	10.4234	188.462	182.877	--	--	--	8.57195	80.308	94.6046
	7.02643	92.077	91.8582	10.4234	171.895	182.853	--	--	--	8.57195	83.069	94.6977
	7.10529	96.605	91.8521	10.4234	181.871	182.831	--	--	--	8.57195	97.517	94.7992
	7.10529	89.98	91.847	10.4234	197.676	182.815	--	--	--	8.57195	97.118	94.9089
	7.10529	87.072	91.8427	10.4234	176.086	182.803	--	--	--	8.57195	101.439	95.0268
	7.10529	97.161	91.8393	10.4234	175.997	182.796	--	--	--	8.65357	106.987	95.1528
	7.17173	91.271	91.8369	10.4234	183.144	182.795	--	--	--	8.65357	97.814	95.2867
	7.17173	86.646	91.8351	10.4234	181.152	182.799	--	--	--	8.65357	96.112	95.4286
	7.17173	83.151	91.8338	10.4234	177.614	182.809	--	--	--	8.65357	97.284	95.5782
	7.17173	94.297	91.8329	10.4234	176.809	182.825	--	--	--	8.73605	100.884	95.7355
	7.17173	81.608	91.8319	10.4234	173.563	182.846	--	--	--	8.73605	97.997	95.9001
	7.17173	82.206	91.8307	10.4234	188.778	182.872	--	--	--	8.73605	84.66	96.0719
	7.17173	77.44	91.8288	10.4234	189.698	182.902	--	--	--	8.73605	97.966	96.2506
	7.17173	91.506	91.8259	10.4234	182.741	182.937	--	--	--	8.73605	108.031	96.436
	7.17173	98.427	91.8216	10.4234	172.552	182.975	--	--	--	8.80266	109.546	96.6276
	7.23885	88.448	91.8156	10.5047	177.961	183.015	--	--	--	8.80266	83.611	96.825
	7.23885	104.436	91.8074	10.5047	189.901	183.058	--	--	--	8.80266	96.206	97.0277
	7.23885	99.254	91.7967	10.5047	177.607	183.102	--	--	--	8.80266	81.701	97.2352
	7.23885	72.898	91.7832	10.5047	170.977	183.146	--	--	--	8.80266	109.398	97.4468
	7.30664	96.521	91.7668	10.5047	191.618	183.191	--	--	--	8.86985	80.016	97.6618
	7.30664	108.663	91.747	10.5047	168.56	183.234	--	--	--	8.86985	100.534	97.8795
	7.30664	103.689	91.724	10.5047	171.285	183.276	--	--	--	8.86985	95.882	98.0991
	7.30664	92.741	91.6975	10.5047	179.541	183.315	--	--	--	8.86985	93.767	98.3197
	7.30664	101.111	91.6676	10.5047	191.456	183.352	--	--	--	8.86985	93.174	98.5403
	7.30664	83.113	91.6346	10.5047	185.418	183.386	--	--	--	8.9376	104.702	98.7599
	7.37513	88.576	91.5985	10.5047	193.421	183.416	--	--	--	8.9376	100.268	98.9775
	7.37513	83.31	91.5596	10.5047	184.842	183.442	--	--	--	8.9376	104.139	99.1918
	7.37513	94.707	91.5185	10.5047	205.255	183.465	--	--	--	8.9376	100.004	99.402
	7.37513	85.061	91.4756	10.5047	173.096	183.484	--	--	--	8.9376	107.571	99.6067
	7.37513	102.1	91.4316	10.5047	198.97	183.499	--	--	--	8.9376	101.355	99.8049
	7.44431	86.773	91.3871	10.5047	195.979	183.511	--	--	--	9.00594	94.9	99.9955
	7.44431	91.64	91.343	10.5047	193.611	183.52	--	--	--	9.00594	97.705	100.177
	7.44431	102.483	91.3	10.5047	179.415	183.527	--	--	--	9.00594	94.284	100.349
	7.44431	99.891	91.2592	10.5047	184.524	183.531	--	--	--	9.00594	106.809	100.51
	7.44431	97.284	91.2214	10.5047	184.816	183.534	--	--	--	9.07486	93.125	100.66
	7.5142	88.422	91.1877	10.5047	190.221	183.536	--	--	--	9.07486	102.777	100.796
	7.5142	90.782	91.1591	10.5868	185.168	183.539	--	--	--	9.07486	91.135	100.919
	7.5142	85.175	91.1365	10.5868	173.78	183.543	--	--	--	9.07486	109.366	101.028
	7.5142	99.111	91.1211	10.5868	178.316	183.549	--	--	--	9.07486	99.284	101.122
	7.5142	99.011	91.1138	10.5868	164.566	183.557	--	--	--	9.07486	107.808	101.202
	7.5142	65.523	91.1156	10.5868	182.779	183.569	--	--	--	9.07486	92.804	101.265
	7.5142	68.04	91.1272	10.5868	187.711	183.586	--	--	--	9.14438	106.228	101.313
	7.5142	103.261	91.1495	10.5868	181.822	183.608	--	--	--	9.14438	120.519	101.346
	7.5848	86.869	91.1833	10.5868	184.726	183.636	--	--	--	9.14438	102.097	101.363
	7.5848	104.128	91.2289	10.5868	181.286	183.67	--	--	--	9.14438	84.476	101.365
	7.5848	86.379	91.287	10.5868	188.656	183.712	--	--	--	9.14438	105.21	101.352
	7.5848	96.776	91.3579	10.5868	191.781	183.761	--	--	--	9.21449	116.833	101.325
	7.65613	95.234	91.4416	10.5868	176.135	183.818	--	--	--	9.21449	114.818	101.285
	7.65613	70.895	91.5384	10.5868	189.544	183.883	--	--	--	9.21449	97.721	101.232
	7.65613	86.231	91.6479	10.5868	160.487	183.956	--	--	--	9.21449	98.436	101.167
	7.65613	71.53	91.7701	10.5868	192.481	184.037	--	--	--	9.21449	84.855	101.092
	7.65613	89.177	91.9043	10.5868	175.04	184.125	--	--	--	9.28521	109.802	101.008
	7.65613	100.223	92.0502	10.5868	188.958	184.221	--	--	--	9.28521	106.998	100.915
	7.72819	94.994	92.2067	10.5868	186.588	184.324	--	--	--	9.28521	94.758	100.816
	7.72819	106.319	92.3732	10.5868	174.029	184.433	--	--	--	9.28521	97.149	100.712
	7.72819	92.105	92.5485	10.5868	173.103	184.548	--	--	--	9.28521	107.075	100.603
	7.72819	91.624	92.7316	10.5868	200.2	184.667	--	--	--	9.28521	99.337	100.492
	7.72819	90.904	92.9211	10.5868	179.918	184.79	--	--	--	9.28521	101.177	100.38
	7.80099	110.591	93.1158	10.5868	186.598	184.915	--	--	--	9.28521	112.051	100.268
	7.80099	86.491	93.3142	10.5868	184.655	185.043	--	--	--	9.35654	101.957	100.157
	7.80099	76.055	93.5149	10.6697	193.705	185.171	--	--	--	9.35654	99.873	100.05
	7.80099	87.169	93.7163	10.6697	182.546	185.298	--	--	--	9.35654	93.254	99.9462
	7.87454	113.813	93.917	10.6697	180.057	185.424	--	--	--	9.42849	99.85	99.8478
	7.87454	102.689	94.1152	10.6697	186.999	185.548	--	--	--	9.42849	93.622	99.7555
	7.87454	90.786	94.3097	10.6697	195.516	185.668	--	--	--	9.42849	99.122	99.6702
	7.87454	92.982	94.4988	10.6697	180.115	185.784	--	--	--	9.42849	104.256	99.5927
	7.87454	104.463	94.6811	10.6697	184.125	185.895	--	--	--	9.42849	97.057	99.5237
	7.87454	89.633	94.8555	10.6697	180.157	186	--	--	--	9.42849	99.38	99.4637
	7.87454	104.01	95.0206	10.6697	188.111	186.098	--	--	--	9.42849	91.173	99.413
	7.94886	91.724	95.1752	10.6697	198.85	186.189	--	--	--	9.50106	99.343	99.3718
	7.94886	97.49	95.3185	10.6697	180.692	186.273	--	--	--	9.50106	100.206	99.3402
	7.94886	84.982	95.4495	10.6697	175.919	186.349	--	--	--	9.50106	83.766	99.3183
	7.94886	102.379	95.5675	10.6697	179.339	186.418	--	--	--	9.50106	87.997	99.3057
	8.02394	89.673	95.672	10.6697	195.143	186.479	--	--	--	9.57426	100.836	99.3023
	8.02394	81.482	95.7626	10.6697	200.23	186.533	--	--	--	9.57426	88.663	99.3078
	8.02394	101.595	95.8391	10.6697	192.435	186.58	--	--	--	9.57426	95.409	99.3215
	8.02394	105.427	95.9014	10.6697	200.446	186.62	--	--	--	9.57426	104.821	99.343
	8.02394	107.845	95.9497	10.6697	194.983	186.655	--	--	--	9.57426	115.781	99.3717
	8.02394	107.998	95.9842	10.6697	179.052	186.684	--	--	--	9.64811	102.154	99.4069
	8.0998	85.774	96.0053	10.6697	186.891	186.71	--	--	--	9.64811	101.205	99.4477
	8.0998	103.539	96.0136	10.6697	180.454	186.732	--	--	--	9.64811	100.58	99.4935
	8.0998	89.023	96.0099	10.6697	197.321	186.752	--	--	--	9.64811	108.17	99.5436
	8.0998	94.066	95.9949	10.6697	172.47	186.77	--	--	--	9.64811	105.536	99.5972
	8.0998	87.392	95.9696	10.6697	192.17	186.788	--	--	--	9.64811	96.724	99.6535
	8.17646	97.009	95.9351	10.7533	200.151	186.807	--	--	--	9.64811	94.196	99.7119
	8.17646	79.754	95.8926	10.7533	187.919	186.827	--	--	--	9.64811	85.981	99.7717
	8.17646	107.758	95.8432	10.7533	178.836	186.85	--	--	--	9.7226	93.715	99.8323
	8.17646	94.619	95.7883	10.7533	186.773	186.876	--	--	--	9.7226	101.895	99.8931
	8.25391	109.571	95.7291	10.7533	178.776	186.907	--	--	--	9.7226	104.942	99.9535
	8.25391	76.657	95.6667	10.7533	180.677	186.942	--	--	--	9.79775	99.929	100.013
	8.25391	109.385	95.6027	10.7533	183.273	186.983	--	--	--	9.79775	105.802	100.072
	8.25391	98.391	95.5382	10.7533	181.248	187.03	--	--	--	9.79775	121.92	100.129
	8.25391	93.802	95.4746	10.7533	177.311	187.083	--	--	--	9.79775	102.565	100.184
	8.25391	94.725	95.413	10.7533	183.61	187.142	--	--	--	9.79775	99.759	100.238
	8.25391	99.651	95.3545	10.7533	199.07	187.208	--	--	--	9.79775	97.428	100.289
	8.25391	96.881	95.3001	10.7533	185.552	187.28	--	--	--	9.79775	98.509	100.339
	8.33218	89.221	95.2509	10.7533	194.635	187.358	--	--	--	9.87355	107.286	100.387
	8.33218	100.377	95.2077	10.7533	188.594	187.442	--	--	--	9.87355	101.366	100.432
	8.33218	93.595	95.1711	10.7533	182.535	187.53	--	--	--	9.87355	101.632	100.475
	8.33218	86	95.1418	10.7533	175.136	187.623	--	--	--	9.87355	91.623	100.517
	8.41127	105.431	95.1202	10.7533	196.672	187.719	--	--	--	9.87355	107.568	100.556
	8.41127	99.585	95.1068	10.7533	201.006	187.818	--	--	--	9.95003	86.745	100.594
	8.41127	85.613	95.1016	10.7533	178.978	187.918	--	--	--	9.95003	105.919	100.63
	8.41127	99.269	95.1048	10.7533	173.212	188.019	--	--	--	9.95003	88.233	100.665
	8.41127	98.758	95.1163	10.8377	180.468	188.119	--	--	--	9.95003	115.621	100.697
	8.41127	74.919	95.136	10.8377	186.049	188.216	--	--	--	9.95003	84.382	100.729
	8.49119	89.696	95.1633	10.8377	203.543	188.311	--	--	--	10.0272	92.619	100.758
	8.49119	94.259	95.1979	10.8377	193.488	188.402	--	--	--	10.0272	103.725	100.786
	8.49119	102.765	95.2391	10.8377	168.303	188.488	--	--	--	10.0272	97.4	100.812
	8.49119	91.025	95.2863	10.8377	193.105	188.567	--	--	--	10.0272	102.509	100.837
	8.49119	91.979	95.3388	10.8377	182.638	188.639	--	--	--	10.0272	95.76	100.859
	8.49119	103.327	95.3954	10.8377	182.575	188.702	--	--	--	10.0272	102.71	100.88
	8.49119	97.254	95.4555	10.8377	204.955	188.757	--	--	--	10.0272	107.257	100.897
	8.49119	102.775	95.5178	10.8377	196.846	188.802	--	--	--	10.0272	114.304	100.913
	8.57195	90.985	95.5813	10.8377	190.09	188.838	--	--	--	10.105	93.581	100.925
	8.57195	93.449	95.6448	10.8377	192.912	188.862	--	--	--	10.105	86.895	100.934
	8.57195	93.539	95.7072	10.8377	199.951	188.877	--	--	--	10.105	95.766	100.94
	8.65357	87.61	95.7674	10.8377	189.121	188.88	--	--	--	10.1835	112.028	100.943
	8.65357	83.557	95.824	10.8377	197.905	188.873	--	--	--	10.1835	102.71	100.941
	8.65357	99.517	95.8761	10.8377	196.215	188.855	--	--	--	10.1835	99.024	100.935
	8.65357	105.953	95.9223	10.8377	187.864	188.827	--	--	--	10.1835	106.259	100.926
	8.65357	99.632	95.9618	10.8377	197.032	188.789	--	--	--	10.1835	94.905	100.911
	8.65357	105.479	95.9934	10.8377	194.25	188.743	--	--	--	10.1835	109.022	100.893
	8.65357	116.133	96.0162	10.8377	197.742	188.688	--	--	--	10.1835	105.743	100.87
	8.65357	89.236	96.0294	10.8377	172.413	188.626	--	--	--	10.2628	94.431	100.843
	8.73605	95.782	96.0322	10.8377	186.06	188.557	--	--	--	10.2628	104.691	100.812
	8.73605	100.986	96.0239	10.9228	193.165	188.482	--	--	--	10.2628	105.376	100.777
	8.73605	91.653	96.0039	10.9228	199.502	188.403	--	--	--	10.2628	107.768	100.739
	8.73605	97.336	95.972	10.9228	181.172	188.32	--	--	--	10.2628	113.997	100.697
	8.73605	86.266	95.9279	10.9228	178.426	188.235	--	--	--	10.3427	100.101	100.653
	8.80266	95.668	95.8713	10.9228	164.099	188.148	--	--	--	10.3427	96.573	100.607
	8.80266	87.235	95.8024	10.9228	188.197	188.06	--	--	--	10.3427	98.182	100.559
	8.80266	112.264	95.7214	10.9228	199.637	187.972	--	--	--	10.3427	96.052	100.511
	8.80266	87.757	95.6285	10.9228	176.2	187.885	--	--	--	10.3427	97.15	100.462
	8.80266	101.982	95.5244	10.9228	180.889	187.8	--	--	--	10.4234	107.907	100.415
	8.86985	79.025	95.4096	10.9228	186.841	187.717	--	--	--	10.4234	105.418	100.369
	8.86985	96.416	95.2849	10.9228	191.897	187.638	--	--	--	10.4234	82.818	100.325
	8.86985	103.877	95.1512	10.9228	181.938	187.561	--	--	--	10.4234	96.414	100.285
	8.86985	99.939	95.0097	10.9228	178.376	187.488	--	--	--	10.4234	97.835	100.249
	8.86985	86.51	94.8616	10.9228	203.649	187.42	--	--	--	10.4234	90.232	100.218
	8.86985	109.419	94.7083	10.9228	177.949	187.355	--	--	--	10.4234	106.563	100.193
	8.9376	77.887	94.551	10.9228	203.414	187.294	--	--	--	10.5047	96.383	100.174
	8.9376	101.201	94.3914	10.9228	179.944	187.237	--	--	--	10.5047	114.053	100.162
	8.9376	83.315	94.231	10.9228	190.127	187.183	--	--	--	10.5047	104.422	100.157
	8.9376	105.752	94.0715	10.9228	187.162	187.133	--	--	--	10.5047	87.351	100.161
	8.9376	82.082	93.9147	10.9228	187.243	187.086	--	--	--	10.5868	115.693	100.173
	9.00594	93.437	93.7621	10.9228	181.464	187.042	--	--	--	10.5868	104.464	100.193
	9.00594	104.208	93.6154	11.0087	189.744	186.999	--	--	--	10.5868	90.659	100.223
	9.00594	91.014	93.4764	11.0087	186.201	186.959	--	--	--	10.5868	89.838	100.261
	9.00594	101.593	93.3467	11.0087	190.993	186.919	--	--	--	10.5868	100.164	100.307
	9.00594	96.101	93.2278	11.0087	172.612	186.88	--	--	--	10.5868	97.224	100.362
	9.00594	93.918	93.1212	11.0087	174.302	186.841	--	--	--	10.5868	91.927	100.425
	9.00594	93.43	93.0282	11.0087	194.932	186.802	--	--	--	10.6697	100.873	100.496
	9.00594	103.61	92.9501	11.0087	177.749	186.763	--	--	--	10.6697	86.638	100.574
	9.07486	97.072	92.888	11.0087	178.14	186.722	--	--	--	10.6697	101.024	100.658
	9.07486	90.209	92.8427	11.0087	200.02	186.681	--	--	--	10.6697	94.218	100.747
	9.07486	86.176	92.815	11.0087	191.73	186.639	--	--	--	10.6697	114.906	100.842
	9.07486	75.556	92.8054	11.0087	198.57	186.596	--	--	--	10.6697	123.191	100.94
	9.14438	95.852	92.8142	11.0087	196.719	186.552	--	--	--	10.6697	90.063	101.042
	9.14438	96.845	92.8416	11.0087	199.931	186.508	--	--	--	10.6697	106.077	101.145
	9.14438	71.709	92.8873	11.0087	200.181	186.464	--	--	--	10.7533	109.996	101.25
	9.14438	97.686	92.9512	11.0087	196.548	186.42	--	--	--	10.7533	102.927	101.355
	9.14438	88.894	93.0326	11.0087	186.893	186.377	--	--	--	10.7533	108.795	101.459
	9.14438	89.186	93.1307	11.0087	184.652	186.336	--	--	--	10.7533	100.858	101.562
	9.21449	86.559	93.2446	11.0087	174.797	186.298	--	--	--	10.7533	110.323	101.663
	9.21449	99.226	93.3731	11.0087	187.202	186.263	--	--	--	10.7533	105.902	101.76
	9.21449	79.531	93.5148	11.0087	176.857	186.233	--	--	--	10.8377	96.613	101.854
	9.21449	96.351	93.6681	11.0087	184.871	186.208	--	--	--	10.8377	85.732	101.944
	9.21449	98.208	93.8315	11.0087	191.385	186.19	--	--	--	10.8377	94.152	102.029
	9.21449	97.216	94.0031	11.0087	200.672	186.179	--	--	--	10.8377	103.354	102.109
	9.28521	103.024	94.1809	11.0954	170.813	186.176	--	--	--	10.8377	105.904	102.184
	9.28521	95.175	94.363	11.0954	181.585	186.183	--	--	--	10.8377	89.606	102.253
	9.28521	85.706	94.5473	11.0954	180.869	186.2	--	--	--	10.9228	85.565	102.316
	9.28521	103.341	94.7318	11.0954	188.935	186.228	--	--	--	10.9228	114.758	102.374
	9.35654	84.52	94.9146	11.0954	168.479	186.267	--	--	--	10.9228	109.777	102.426
	9.35654	98.284	95.0933	11.0954	169.193	186.319	--	--	--	10.9228	100.444	102.473
	9.35654	97.964	95.2662	11.0954	178.832	186.384	--	--	--	10.9228	105.807	102.515
	9.35654	92.776	95.4314	11.0954	189.81	186.461	--	--	--	10.9228	105.399	102.552
	9.35654	96.991	95.5873	11.0954	176.275	186.551	--	--	--	10.9228	98.613	102.584
	9.35654	107.219	95.7322	11.0954	204.409	186.654	--	--	--	10.9228	101.222	102.612
	9.35654	90.96	95.8648	11.0954	183.308	186.769	--	--	--	11.0087	99.446	102.636
	9.35654	103.857	95.9838	11.0954	177.443	186.896	--	--	--	11.0087	102.158	102.656
	9.42849	100.981	96.0883	11.0954	194.217	187.034	--	--	--	11.0087	108.774	102.673
	9.42849	93.784	96.1775	11.0954	170.927	187.182	--	--	--	11.0087	101.776	102.686
	9.42849	93.753	96.251	11.0954	196.048	187.339	--	--	--	11.0087	103.089	102.697
	9.42849	95.427	96.3084	11.0954	182.092	187.504	--	--	--	11.0087	103.977	102.705
	9.50106	104.032	96.3497	11.0954	182.916	187.675	--	--	--	11.0954	109.934	102.71
	9.50106	86.911	96.3752	11.0954	189.457	187.85	--	--	--	11.0954	101.299	102.712
	9.50106	99.194	96.3852	11.0954	200.152	188.028	--	--	--	11.0954	113.69	102.712
	9.50106	92.844	96.3806	11.0954	207.153	188.207	--	--	--	11.0954	111.087	102.708
	9.50106	100.794	96.3622	11.0954	184.381	188.385	--	--	--	11.0954	107.409	102.701
[truncated: 7,274 more rows]

## Sheet: Fig.1c 
Name	Force	Stepsize	Stepsize	Force	Stepsize	Force	Stepsize	Force	Stepsize
Unit	pN	nm	nm	pN	nm	pN	nm	pN	nm
Comment		aFH1b	FH1	0.2pNs	0.2pNs	1pNs	1pNs	5pNs	5pNs
	0.1	1.5837	0.79802	9.29	71.532	11.62	76.364	14.516	81.444
	0.2	3.1451	1.5841	11.002	81.613	9.939	68.316	15.188	83.493
	0.3	4.6846	2.3588	7.62	66.246	9.503	79.842	13.181	72.401
	0.4	6.2026	3.1227	9.586	77.158	10.377	63.912	16.187	94.153
	0.5	7.6998	3.8765	10.426	71.957	11.723	85.396	16.869	76.309
	0.6	9.1764	4.6206	10.171	81.902	11.723	88.323	12.196	70.912
	0.7	10.633	5.3554	10.298	80.943	11.026	77.199	14.516	88.287
	0.8	12.07	6.0815	11.268	83.045	12.359	79.271	14.516	77.021
	0.9	13.487	6.799	9.441	76.399	10.467	67.827	14.192	75.066
	1	14.885	7.5083	8.824	73.576	12.692	82.025	15.537	89.145
	1.1	16.263	8.2095	8.641	67.565	8.459	70.26	16.187	85.65
	1.2	17.623	8.9027	8.913	70.2	11.22	83.754	13.846	79.787
	1.3	18.963	9.5879	10.577	76.69	14.353	91.088	16.524	77.116
	1.4	20.284	10.265	8.311	69.478	12.036	80.048	16.187	84.135
	1.5	21.587	10.935	10.151	74.352	11.123	78.973	13.509	78.142
	1.6	22.87	11.596	7.111	58.771	13.24	85.799	14.847	78.275
	1.7	24.134	12.249	8.521	64.726	10.288	73.392	13.846	82.968
	1.8	25.379	12.895	9.704	72.539	7.946	75.426	15.858	89.887
	1.9	26.604	13.531	9.432	76.036	11.123	78.545	14.192	86.923
	2	27.81	14.159	10.555	69.397	11.826	86.644	16.524	79.001
	2.1	28.997	14.779	10.787	79.058	12.58	79.091	13.509	79.3
	2.2	30.165	15.39	9.874	71.652	11.026	86.678	14.192	86.393
	2.3	31.312	15.992	8.86	63.109	10.836	79.307	13.509	81.203
	2.4	32.441	16.585	7.48	72.097	11.931	84.877	14.516	83.33
	2.5	33.55	17.169	9.547	76.574	11.418	71.688	13.181	83.621
	2.6	34.639	17.744	10.754	77.13	11.319	72.083	14.847	83.63
	2.7	35.709	18.309	7.887	68.224	12.805	83.186	15.858	85.75
	2.8	36.76	18.866	9.764	69.319	9.503	78.287	14.192	81.346
	2.9	37.792	19.413	10.479	74.67	10.112	78.511	16.524	81.584
	3	38.805	19.951	9.606	67.933	9.402	72.88	14.847	79.031
	3.1	39.799	20.48	9.076	70.382	11.723	78.259	13.509	79.731
	3.2	40.775	20.999	9.261	66.757	10.467	78.504	12.196	75.663
	3.3	41.732	21.509	8.789	76.661	11.026	80.505	13.846	88.843
	3.4	42.671	22.01	10.234	78.002	9.302	78.834	13.846	87.149
	3.5	43.592	22.502	6.667	58.572	10.377	76.321	14.847	84.806
	3.6	44.495	22.985	6.61	67.389	12.143	82.962	11.544	80.815
	3.7	45.381	23.459	9.365	76.15	10.836	80.162	13.846	76.488
	3.8	46.249	23.924	6.693	62.927	12.692	77.961	17.222	86.487
	3.9	47.101	24.381	9.15	80.414	12.25	80.305	16.187	79.22
	4	47.935	24.829	10.151	80.864	9.77	77.841	14.192	78.911
	4.1	48.754	25.268	10.088	78.636	11.62	78.069	14.516	86.868
	4.2	49.556	25.7	8.719	70.073	12.143	78.266	14.516	81.349
	4.3	50.343	26.123	10.298	70.004	9.605	79.459	14.192	92.353
	4.4	51.114	26.538	9.187	64.056	10.742	82.846	15.188	91.886
	4.5	51.87	26.945	6.835	71.639	12.036	76.346	19.98	87.437
	4.6	52.611	27.344	9.985	77.539	12.25	76.45	14.847	91.103
	4.7	53.338	27.735	9.724	68.723	13.971	76.97	13.846	82.426
	4.8	54.05	28.119	10.006	71.773	12.692	78.098	13.846	87.166
	4.9	54.749	28.496	9.864	77.795	11.826	84.605	18.936	80.278
	5	55.433	28.865	10.447	81.008	11.826	73.551	15.858	93.026
	5.1	56.105	29.228	9.665	72.164	9.204	74.063	13.846	91.431
	5.2	56.763	29.583	7.68	71.785	11.62	81.304	13.181	86.87
	5.3	57.409	29.932	10.057	73.588	13.784	84.481	18.587	87.031
	5.4	58.042	30.274	9.814	68.706	10.558	73.809	14.192	78.813
	5.5	58.663	30.61	8.229	66.412	7.946	74.63	14.192	86.34
	5.6	59.272	30.939	10.068	71.343	10.288	72.827	14.847	94.666
	5.7	59.869	31.262	8.132	68.593	10.65	76.347	18.587	94.262
	5.8	60.455	31.579	9.489	71.149	12.359	70.094	14.847	93.139
	5.9	61.03	31.891	8.295	70.767	10.199	84.269	13.181	86.968
	6	61.594	32.196	9.577	69.494	11.418	83.706	16.187	93.865
	6.1	62.148	32.496	9.187	71.361	11.418	81.371	13.509	84.697
	6.2	62.691	32.79	10.899	78.336	10.65	73.234	15.537	91.263
	6.3	63.224	33.079	10.14	81.984	12.359	74.126	15.858	89.242
	6.4	63.748	33.362	10.088	78.372	11.026	80.871	16.524	87.283
	6.5	64.261	33.641	8.667	66.504	9.939	74.683	20.989	92.632
	6.6	64.766	33.914	9.451	72.058	11.826	83.178	15.537	86.888
	6.7	65.261	34.183	9.528	67.088	11.22	82.891	13.846	91.231
	6.8	65.747	34.447	10.276	76.044	8.548	71.207	14.847	84.915
	6.9	66.225	34.706	9.375	76.987	10.65	76.786	20.989	94.181
	7	66.694	34.96	9.924	71.197	17.143	85.469	13.846	90.28
	7.1	67.155	35.21	10.319	74.097	12.359	75.337	14.192	82.682
	7.2	67.608	35.456	9.754	84.158	10.377	75.574	15.188	83.135
	7.3	68.053	35.697	9.924	72.822	8.916	69.578	11.878	81.274
	7.4	68.49	35.934	8.623	79.89	10.742	72.121	14.847	79.943
	7.5	68.92	36.168	10.956	81.178	9.107	72.486	12.862	70.132
	7.6	69.342	36.397	9.413	78.181	10.65	72.016	16.524	89.002
	7.7	69.757	36.622	8.563	77.568	11.519	76.904	15.537	91.722
	7.8	70.165	36.844	12.037	73.804	--	--	11.878	85.261
	7.9	70.566	37.062	8.18	66.851	--	--	11.544	77.965
	8	70.961	37.276	9.824	79.365	--	--	17.911	80.029
	8.1	71.349	37.487	9.261	67.917	--	--	13.509	87.225
	8.2	71.731	37.694	8.132	73.584	--	--	17.222	94.943
	8.3	72.106	37.898	10.709	82.25	--	--	15.537	86.422
	8.4	72.476	38.099	9.596	72.158	--	--	14.192	82.296
	8.5	72.839	38.297	9.606	72.43	--	--	14.192	89.575
	8.6	73.197	38.491	8.632	78.77	--	--	16.187	95.79
	8.7	73.549	38.683	8.58	71.609	--	--	14.516	79.914
	8.8	73.895	38.871	7.146	71.861	--	--	14.192	86.306
	8.9	74.236	39.056	7.658	75.743	--	--	16.187	94.878
	9	74.572	39.239	8.833	68.479	--	--	15.188	94.693
	9.1	74.903	39.419	7.029	66.518	--	--	17.911	92.741
	9.2	75.228	39.596	8.754	69.291	--	--	14.516	81.369
	9.3	75.549	39.77			--	--	13.181	80.407
	9.4	75.865	39.942			--	--	13.181	88.734
	9.5	76.176	40.111			--	--	12.196	81.819
	9.6	76.482	40.278			--	--	19.98	88.836
	9.7	76.784	40.442			--	--	14.192	89.075
	9.8	77.082	40.604			--	--	15.858	92.313
	9.9	77.375	40.763			--	--	15.858	79.894
	10	77.664	40.921			--	--	15.188	92.577
	10.1	77.949	41.076			--	--	15.537	85.87
	10.2	78.229	41.228			--	--	20.646	87.776
	10.3	78.506	41.379			--	--	14.847	92.868
	10.4	78.779	41.527			--	--	14.192	80.307
	10.5	79.048	41.674			--	--	18.936	88.408
	10.6	79.314	41.818			--	--	13.181	75.86
	10.7	79.575	41.961			--	--	15.537	85.197
	10.8	79.834	42.101			--	--	15.188	79.752
	10.9	80.088	42.24			--	--	13.181	82.076
	11	80.339	42.377			--	--	14.192	90.077
	11.1	80.587	42.512			--	--	14.192	76.372
	11.2	80.832	42.645			--	--	15.858	70.805
	11.3	81.073	42.777			--	--	18.936	82.399
	11.4	81.312	42.906			--	--	8.371	58.349
	11.5	81.547	43.034			--	--	10.907	76.011
	11.6	81.779	43.161			--	--	15.188	86.683
	11.7	82.008	43.286			--	--	14.847	83.219
	11.8	82.234	43.409			--	--	15.858	91.843
	11.9	82.458	43.53			--	--	13.509	85.15
	12	82.678	43.651			--	--	12.196	89.861
	12.1	82.896	43.769			--	--	15.858	84.35
	12.2	83.111	43.886			--	--	14.192	75.352
	12.3	83.324	44.002			--	--	14.192	86.648
	12.4	83.534	44.116			--	--	13.846	77.85
	12.5	83.741	44.229			--	--	16.187	87.326
	12.6	83.946	44.341			--	--	15.188	76.956
	12.7	84.148	44.451			--	--	18.587	86.603
	12.8	84.348	44.56			--	--	12.862	79.978
	12.9	84.546	44.668			--	--	14.516	90.741
	13	84.741	44.774			--	--	14.192	83.728
	13.1	84.934	44.88			--	--	19.292	94.609
	13.2	85.125	44.984			--	--	15.188	74.398
	13.3	85.313	45.086			--	--	12.524	76.882
	13.4	85.5	45.188			--	--	13.509	90.71
	13.5	85.684	45.288			--	--	13.846	86.731
	13.6	85.866	45.388			--	--	13.509	84.843
	13.7	86.047	45.486			--	--	15.188	83.155
	13.8	86.225	45.583			--	--	11.878	88.095
	13.9	86.401	45.679			--	--	15.858	89.453
	14	86.575	45.774			--	--	15.188	89.656
	14.1	86.748	45.868			--	--	12.862	85.977
	14.2	86.918	45.961			--	--	18.587	88.476
	14.3	87.087	46.053			--	--	15.188	85.931
	14.4	87.253	46.144			--	--	15.537	92.515
	14.5	87.419	46.234			--	--	12.196	86.561
	14.6	87.582	46.323			--	--	14.192	90.171
	14.7	87.743	46.411			--	--	13.509	77.158
	14.8	87.903	46.498			--	--	15.537	81.279
	14.9	88.061	46.584			--	--	13.846	82.708
	15	88.218	46.67			--	--	12.196	71.773
	15.1	88.373	46.754			--	--	12.524	86.993
	15.2	88.526	46.838			--	--	9.625	76.468
	15.3	88.678	46.921			--	--	14.516	80.419
	15.4	88.829	47.003			--	--	14.847	83.029
	15.5	88.977	47.084			--	--	21.338	89.306
	15.6	89.125	47.164			--	--	13.181	84.988
	15.7	89.27	47.244			--	--	14.516	90.676
	15.8	89.415	47.323			--	--	12.524	80.85
	15.9	89.558	47.401			--	--	14.192	80.644
	16	89.699	47.478			--	--	14.847	90.157
	16.1	89.84	47.554			--	--	15.188	88.073
	16.2	89.978	47.63			--	--	14.516	81.512
	16.3	90.116	47.705			--	--	13.846	81.424
	16.4	90.252	47.779			--	--	16.524	92.233
	16.5	90.387	47.853			--	--	13.509	80.578
	16.6	90.521	47.926			--	--	13.846	85.092
	16.7	90.653	47.998			--	--	12.862	84.673
	16.8	90.784	48.07			--	--	18.936	80.472
	16.9	90.914	48.14			--	--	15.188	94.368
	17	91.043	48.211			--	--	18.587	91.887
	17.1	91.17	48.28			--	--	13.509	84.426
	17.2	91.297	48.349			--	--	13.509	89.563
	17.3	91.422	48.418			--	--	14.192	87.837
	17.4	91.546	48.485			--	--	14.516	79.977
	17.5	91.669	48.552			--	--	16.869	78.925
	17.6	91.791	48.619			--	--	13.846	82.179
	17.7	91.912	48.685			--	--	14.847	89.118
	17.8	92.032	48.75			--	--	15.858	90.428
	17.9	92.15	48.815			--	--	16.524	91.201
	18	92.268	48.879			--	--	14.192	86.712
	18.1	92.385	48.943			--	--	14.192	79.009
	18.2	92.5	49.006			--	--	15.537	77.859
	18.3	92.615	49.069			--	--	14.516	79.27
	18.4	92.729	49.131			--	--	18.245	79.237
	18.5	92.841	49.192			--	--	14.192	86.07
	18.6	92.953	49.253			--	--	14.192	86.778
	18.7	93.064	49.313			--	--	15.858	89.161
	18.8	93.174	49.373			--	--	15.188	84.549
	18.9	93.283	49.433			--	--	15.858	80.781
	19	93.391	49.492			--	--	15.188	87.932
	19.1	93.498	49.55			--	--	14.847	92.019
	19.2	93.604	49.608			--	--	17.222	78.076
	19.3	93.71	49.666			--	--	12.524	87.406
	19.4	93.814	49.723			--	--	14.192	87.788
	19.5	93.918	49.78			--	--	15.188	75.401
	19.6	94.021	49.836			--	--	18.936	81.358
	19.7	94.123	49.891			--	--	13.509	82.159
	19.8	94.224	49.947			--	--	20.31	90.637
	19.9	94.324	50.001			--	--	13.846	86.63
	20	94.424	50.056			--	--	15.858	85.801
	20.1	94.523	50.11			--	--	13.846	83.608
	20.2	94.621	50.163			--	--	19.292	91.936
	20.3	94.718	50.216			--	--	16.187	89.081
	20.4	94.815	50.269			--	--	14.516	87.12
	20.5	94.91	50.322			--	--	14.847	85.093
	20.6	95.006	50.373			--	--	15.188	83.719
	20.7	95.1	50.425			--	--	16.524	94.899
	20.8	95.194	50.476			--	--	15.188	87.599
	20.9	95.286	50.527			--	--	15.537	91.981
	21	95.379	50.577			--	--	13.846	81.185
	21.1	95.47	50.627			--	--	13.846	76.82
	21.2	95.561	50.677			--	--	14.516	90.128
	21.3	95.651	50.726			--	--	12.196	69.33
	21.4	95.741	50.775			--	--	11.878	75.513
	21.5	95.83	50.823			--	--	15.858	94.529
	21.6	95.918	50.871			--	--	14.847	88.945
	21.7	96.005	50.919			--	--	17.222	90.057
	21.8	96.092	50.967			--	--	16.524	82.099
	21.9	96.178	51.014			--	--	17.911	80.132
	22	96.264	51.061			--	--	19.292	79.589
	22.1	96.349	51.107			--	--	13.181	87.25
	22.2	96.434	51.153			--	--	14.847	87.826
	22.3	96.517	51.199			--	--	15.537	76.571
	22.4	96.601	51.244			--	--	12.524	81.272
	22.5	96.683	51.29			--	--	14.192	83.929
	22.6	96.765	51.334			--	--	14.847	86.265
	22.7	96.847	51.379			--	--	14.516	90.557
	22.8	96.928	51.423			--	--	13.509	84.422
	22.9	97.008	51.467			--	--	12.524	70.247
	23	97.088	51.511			--	--	15.858	93.054
	23.1	97.167	51.554			--	--	14.192	80.135
	23.2	97.246	51.597			--	--	14.847	75.407
	23.3	97.324	51.64			--	--	16.524	85.693
	23.4	97.402	51.682			--	--	15.188	77.75
	23.5	97.479	51.724			--	--	12.196	82.174
	23.6	97.556	51.766			--	--	19.292	86.871
	23.7	97.632	51.808			--	--	12.196	68.324
	23.8	97.708	51.849			--	--	16.524	81.906
	23.9	97.783	51.89			--	--	12.862	74.094
	24	97.857	51.931			--	--	15.188	86.113
	24.1	97.931	51.971			--	--	16.187	83.764
	24.2	98.005	52.012			--	--	14.847	84.34
	24.3	98.078	52.052			--	--	15.537	87.476
	24.4	98.151	52.091			--	--	16.869	78.315
	24.5	98.223	52.131			--	--	15.537	86.597
	24.6	98.295	52.17			--	--	13.181	83.751
	24.7	98.366	52.209			--	--	13.846	75.343
	24.8	98.437	52.248			--	--	11.878	73.631
	24.9	98.507	52.286			--	--	12.196	81.559
	25	98.577	52.324			--	--	11.22	61.6
	25.1	98.647	52.362			--	--	13.181	86.486
	25.2	98.716	52.4			--	--	11.878	72.986
	25.3	98.785	52.437			--	--	13.846	75.572
	25.4	98.853	52.475			--	--	13.181	83.529
	25.5	98.921	52.512			--	--	15.188	77.771
	25.6	98.988	52.548			--	--	11.544	78.59
	25.7	99.055	52.585			--	--	13.509	70.601
	25.8	99.121	52.621			--	--	13.846	76.463
	25.9	99.188	52.658			--	--	12.196	83.945
	26	99.253	52.693			--	--	11.22	78.488
	26.1	99.319	52.729			--	--	12.862	79.603
	26.2	99.384	52.765			--	--	13.181	79.001
	26.3	99.448	52.8			--	--	13.181	75.148
	26.4	99.512	52.835			--	--	11.544	88.388
	26.5	99.576	52.87			--	--	14.847	84.872
	26.6	99.639	52.904			--	--	13.846	82.695
	26.7	99.702	52.939			--	--	13.181	77.793
	26.8	99.765	52.973			--	--	13.181	79.328
	26.9	99.827	53.007			--	--	13.846	83.918
	27	99.889	53.041			--	--	14.516	86.244
	27.1	99.951	53.075			--	--	13.181	75.376
	27.2	100.01	53.108			--	--	18.245	78.543
	27.3	100.07	53.141			--	--	11.878	79.024
	27.4	100.13	53.174			--	--	14.192	84.886
	27.5	100.19	53.207			--	--	14.192	88.58
	27.6	100.25	53.24			--	--	13.846	79.104
	27.7	100.31	53.272			--	--	12.524	85.763
	27.8	100.37	53.305			--	--	11.544	70.297
	27.9	100.43	53.337			--	--	10.907	75.023
	28	100.49	53.369			--	--	12.524	80.924
	28.1	100.55	53.4			--	--	13.846	78.925
	28.2	100.6	53.432			--	--	12.524	82.967
	28.3	100.66	53.463			--	--	13.181	85.628
	28.4	100.72	53.495			--	--	11.878	79.411
	28.5	100.78	53.526			--	--	12.862	66.659
	28.6	100.83	53.557			--	--	6.867	59.635
	28.7	100.89	53.587			--	--	5.461	58.011
	28.8	100.94	53.618			--	--	7.168	70.209
	28.9	101	53.648			--	--	6.582	52.862
	29	101.06	53.678			--	--	14.409	78.315
	29.1	101.11	53.708			--	--
	29.2	101.17	53.738			--	--
	29.3	101.22	53.768			--	--
	29.4	101.27	53.798			--	--
	29.5	101.33	53.827			--	--
	29.6	101.38	53.856			--	--
	29.7	101.43	53.885			--	--
	29.8	101.49	53.914			--	--
	29.9	101.54	53.943			--	--
	30	101.59	53.972			--	--
	30.1	101.64	54			--	--
	30.2	101.7	54.029			--	--
	30.3	101.75	54.057			--	--
	30.4	101.8	54.085			--	--
	30.5	101.85	54.113			--	--
	30.6	101.9	54.14			--	--
	30.7	101.95	54.168			--	--
	30.8	102	54.195			--	--
	30.9	102.05	54.223			--	--
	31	102.1	54.25			--	--
	31.1	102.15	54.277			--	--
	31.2	102.2	54.304			--	--
	31.3	102.25	54.331			--	--
	31.4	102.3	54.357			--	--
	31.5	102.35	54.384			--	--
	31.6	102.39	54.41			--	--
	31.7	102.44	54.437			--	--
	31.8	102.49	54.463			--	--
	31.9	102.54	54.489			--	--
	32	102.58	54.514			--	--
	32.1	102.63	54.54			--	--
	32.2	102.68	54.566			--	--
	32.3	102.73	54.591			--	--
	32.4	102.77	54.617			--	--
	32.5	102.82	54.642			--	--
	32.6	102.86	54.667			--	--
	32.7	102.91	54.692			--	--
	32.8	102.96	54.717			--	--
	32.9	103	54.742			--	--
	33	103.05	54.766			--	--
	33.1	103.09	54.791			--	--
	33.2	103.13	54.815			--	--
	33.3	103.18	54.839			--	--
	33.4	103.22	54.864			--	--
	33.5	103.27	54.888			--	--
	33.6	103.31	54.912			--	--
	33.7	103.35	54.935			--	--
	33.8	103.4	54.959			--	--
	33.9	103.44	54.983			--	--
	34	103.48	55.006			--	--
	34.1	103.53	55.03			--	--
	34.2	103.57	55.053			--	--
	34.3	103.61	55.076			--	--
	34.4	103.65	55.099			--	--
	34.5	103.7	55.122			--	--
	34.6	103.74	55.145			--	--
	34.7	103.78	55.168			--	--
	34.8	103.82	55.19			--	--
	34.9	103.86	55.213			--	--
	35	103.9	55.235			--	--
	35.1	103.94	55.258			--	--
	35.2	103.98	55.28
	35.3	104.03	55.302
	35.4	104.07	55.324
	35.5	104.11	55.346
	35.6	104.15	55.368
	35.7	104.19	55.39
	35.8	104.23	55.411
	35.9	104.26	55.433
	36	104.3	55.454
	36.1	104.34	55.476
	36.2	104.38	55.497
	36.3	104.42	55.518
	36.4	104.46	55.539
	36.5	104.5	55.56
	36.6	104.54	55.581
	36.7	104.57	55.602
	36.8	104.61	55.623
	36.9	104.65	55.644
	37	104.69	55.664
	37.1	104.72	55.685
	37.2	104.76	55.705
	37.3	104.8	55.725
	37.4	104.84	55.745
	37.5	104.87	55.766
	37.6	104.91	55.786
	37.7	104.95	55.806
	37.8	104.98	55.826
	37.9	105.02	55.845
	38	105.05	55.865
	38.1	105.09	55.885
	38.2	105.13	55.904
	38.3	105.16	55.924
	38.4	105.2	55.943
	38.5	105.23	55.962
	38.6	105.27	55.982
	38.7	105.3	56.001
	38.8	105.34	56.02
	38.9	105.37	56.039
	39	105.41	56.058
	39.1	105.44	56.077
	39.2	105.48	56.095
	39.3	105.51	56.114
	39.4	105.54	56.133
	39.5	105.58	56.151
	39.6	105.61	56.17
	39.7	105.65	56.188
	39.8	105.68	56.207
	39.9	105.71	56.225
	40	105.75	56.243
	40.1	105.78	56.261
	40.2	105.81	56.279
	40.3	105.84	56.297
	40.4	105.88	56.315
	40.5	105.91	56.333
	40.6	105.94	56.351
	40.7	105.97	56.368
	40.8	106.01	56.386
	40.9	106.04	56.404
	41	106.07	56.421
	41.1	106.1	56.439
	41.2	106.13	56.456
	41.3	106.17	56.473
	41.4	106.2	56.49
	41.5	106.23	56.508
	41.6	106.26	56.525
	41.7	106.29	56.542
	41.8	106.32	56.559
	41.9	106.35	56.576
	42	106.38	56.592
	42.1	106.41	56.609
	42.2	106.45	56.626
	42.3	106.48	56.643
	42.4	106.51	56.659
	42.5	106.54	56.676
	42.6	106.57	56.692
	42.7	106.6	56.709
	42.8	106.63	56.725
	42.9	106.66	56.741
	43	106.69	56.758
	43.1	106.72	56.774
	43.2	106.74	56.79
	43.3	106.77	56.806
	43.4	106.8	56.822
	43.5	106.83	56.838
	43.6	106.86	56.854
	43.7	106.89	56.87
	43.8	106.92	56.885
	43.9	106.95	56.901
	44	106.98	56.917
	44.1	107.01	56.932
	44.2	107.03	56.948
	44.3	107.06	56.963
	44.4	107.09	56.979
	44.5	107.12	56.994
	44.6	107.15	57.01
	44.7	107.17	57.025
	44.8	107.2	57.04
	44.9	107.23	57.055
	45	107.26	57.07
	45.1	107.28	57.085
	45.2	107.31	57.1
	45.3	107.34	57.115
	45.4	107.37	57.13
	45.5	107.39	57.145
	45.6	107.42	57.16
	45.7	107.45	57.175
	45.8	107.48	57.189
	45.9	107.5	57.204
	46	107.53	57.219
	46.1	107.56	57.233
	46.2	107.58	57.248
	46.3	107.61	57.262
	46.4	107.63	57.277
	46.5	107.66	57.291
	46.6	107.69	57.305
	46.7	107.71	57.32
	46.8	107.74	57.334
	46.9	107.76	57.348
	47	107.79	57.362
	47.1	107.82	57.376
	47.2	107.84	57.39
	47.3	107.87	57.404
	47.4	107.89	57.418
	47.5	107.92	57.432
	47.6	107.94	57.446
	47.7	107.97	57.46
	47.8	107.99	57.473
	47.9	108.02	57.487
	48	108.04	57.501
	48.1	108.07	57.514
	48.2	108.09	57.528
	48.3	108.12	57.542
	48.4	108.14	57.555
	48.5	108.17	57.568
	48.6	108.19	57.582
	48.7	108.22	57.595
	48.8	108.24	57.609
	48.9	108.27	57.622
	49	108.29	57.635
	49.1	108.31	57.648
	49.2	108.34	57.661
	49.3	108.36	57.674
	49.4	108.39	57.688
	49.5	108.41	57.701
	49.6	108.43	57.714
	49.7	108.46	57.726
	49.8	108.48	57.739
	49.9	108.5	57.752
	50	108.53	57.765
	50.1	108.55	57.778
	50.2	108.57	57.791
	50.3	108.6	57.803
	50.4	108.62	57.816
	50.5	108.64	57.829
	50.6	108.67	57.841
	50.7	108.69	57.854
	50.8	108.71	57.866
	50.9	108.73	57.879
	51	108.76	57.891
	51.1	108.78	57.904
	51.2	108.8	57.916
	51.3	108.82	57.928
	51.4	108.85	57.94
	51.5	108.87	57.953
	51.6	108.89	57.965
	51.7	108.91	57.977
	51.8	108.94	57.989
	51.9	108.96	58.001
	52	108.98	58.013
	52.1	109	58.025
	52.2	109.02	58.037
	52.3	109.05	58.049
	52.4	109.07	58.061
	52.5	109.09	58.073
	52.6	109.11	58.085
	52.7	109.13	58.097
	52.8	109.15	58.109
	52.9	109.18	58.12
	53	109.2	58.132
	53.1	109.22	58.144
	53.2	109.24	58.155
	53.3	109.26	58.167
	53.4	109.28	58.178
	53.5	109.3	58.19
	53.6	109.32	58.201
	53.7	109.34	58.213
	53.8	109.37	58.224
	53.9	109.39	58.236
	54	109.41	58.247
	54.1	109.43	58.259
	54.2	109.45	58.27
	54.3	109.47	58.281
	54.4	109.49	58.292
	54.5	109.51	58.304
	54.6	109.53	58.315
	54.7	109.55	58.326
	54.8	109.57	58.337
	54.9	109.59	58.348
	55	109.61	58.359
	55.1	109.63	58.37
	55.2	109.65	58.381
	55.3	109.67	58.392
	55.4	109.69	58.403
	55.5	109.71	58.414
	55.6	109.73	58.425
	55.7	109.75	58.436
	55.8	109.77	58.446
	55.9	109.79	58.457
	56	109.81	58.468
	56.1	109.83	58.479
	56.2	109.85	58.489
	56.3	109.87	58.5
	56.4	109.89	58.511
	56.5	109.91	58.521
	56.6	109.93	58.532
	56.7	109.95	58.542
	56.8	109.97	58.553
	56.9	109.98	58.563
	57	110	58.574
	57.1	110.02	58.584
	57.2	110.04	58.594
	57.3	110.06	58.605
	57.4	110.08	58.615
	57.5	110.1	58.625
	57.6	110.12	58.636
	57.7	110.14	58.646
	57.8	110.15	58.656
	57.9	110.17	58.666
	58	110.19	58.677
	58.1	110.21	58.687
	58.2	110.23	58.697
	58.3	110.25	58.707
	58.4	110.27	58.717
	58.5	110.28	58.727
	58.6	110.3	58.737
	58.7	110.32	58.747
	58.8	110.34	58.757
	58.9	110.36	58.767
	59	110.37	58.777
	59.1	110.39	58.787
	59.2	110.41	58.797
	59.3	110.43	58.806
	59.4	110.45	58.816
	59.5	110.46	58.826
	59.6	110.48	58.836
	59.7	110.5	58.845
	59.8	110.52	58.855
	59.9	110.54	58.865
	60	110.55	58.874
	60.1	110.57	58.884
	60.2	110.59	58.894
	60.3	110.61	58.903
	60.4	110.62	58.913
	60.5	110.64	58.922
	60.6	110.66	58.932
	60.7	110.67	58.941
	60.8	110.69	58.951
	60.9	110.71	58.96
	61	110.73	58.97
	61.1	110.74	58.979
	61.2	110.76	58.988
	61.3	110.78	58.998
	61.4	110.79	59.007
	61.5	110.81	59.016
	61.6	110.83	59.025
	61.7	110.85	59.035
	61.8	110.86	59.044
	61.9	110.88	59.053
	62	110.9	59.062
	62.1	110.91	59.071
	62.2	110.93	59.081
	62.3	110.95	59.09
	62.4	110.96	59.099
	62.5	110.98	59.108
	62.6	111	59.117
	62.7	111.01	59.126
	62.8	111.03	59.135
	62.9	111.04	59.144
	63	111.06	59.153
	63.1	111.08	59.162
	63.2	111.09	59.171
	63.3	111.11	59.179
	63.4	111.13	59.188
	63.5	111.14	59.197
	63.6	111.16	59.206
	63.7	111.17	59.215
	63.8	111.19	59.223
	63.9	111.21	59.232
	64	111.22	59.241
	64.1	111.24	59.25
	64.2	111.25	59.258
	64.3	111.27	59.267
	64.4	111.29	59.276
	64.5	111.3	59.284
	64.6	111.32	59.293
	64.7	111.33	59.301
	64.8	111.35	59.31
	64.9	111.36	59.319
	65	111.38	59.327
	65.1	111.39	59.336
	65.2	111.41	59.344
	65.3	111.43	59.352
	65.4	111.44	59.361
	65.5	111.46	59.369
	65.6	111.47	59.378
	65.7	111.49	59.386
	65.8	111.5	59.394
	65.9	111.52	59.403
	66	111.53	59.411
	66.1	111.55	59.419
	66.2	111.56	59.428
	66.3	111.58	59.436
	66.4	111.59	59.444
	66.5	111.61	59.452
	66.6	111.62	59.461
	66.7	111.64	59.469
	66.8	111.65	59.477
	66.9	111.67	59.485
	67	111.68	59.493
	67.1	111.7	59.501
	67.2	111.71	59.509
	67.3	111.73	59.518
	67.4	111.74	59.526
	67.5	111.76	59.534
	67.6	111.77	59.542
	67.7	111.79	59.55
	67.8	111.8	59.558
	67.9	111.81	59.566
	68	111.83	59.574
	68.1	111.84	59.581
	68.2	111.86	59.589
	68.3	111.87	59.597
	68.4	111.89	59.605
	68.5	111.9	59.613
	68.6	111.92	59.621
	68.7	111.93	59.629
	68.8	111.94	59.636
	68.9	111.96	59.644
	69	111.97	59.652
	69.1	111.99	59.66
	69.2	112	59.667
	69.3	112.01	59.675
	69.4	112.03	59.683
	69.5	112.04	59.691
	69.6	112.06	59.698
	69.7	112.07	59.706
	69.8	112.08	59.713
	69.9	112.1	59.721
	70	112.11	59.729
	70.1	112.13	59.736
	70.2	112.14	59.744
	70.3	112.15	59.751
	70.4	112.17	59.759
	70.5	112.18	59.766
	70.6	112.19	59.774
	70.7	112.21	59.781
	70.8	112.22	59.789
	70.9	112.24	59.796
	71	112.25	59.804
	71.1	112.26	59.811
	71.2	112.28	59.818
	71.3	112.29	59.826
	71.4	112.3	59.833
	71.5	112.32	59.841
	71.6	112.33	59.848
	71.7	112.34	59.855
	71.8	112.36	59.863
	71.9	112.37	59.87
	72	112.38	59.877
	72.1	112.4	59.884
	72.2	112.41	59.892
	72.3	112.42	59.899
	72.4	112.44	59.906
	72.5	112.45	59.913
	72.6	112.46	59.92
	72.7	112.48	59.928
	72.8	112.49	59.935
	72.9	112.5	59.942
	73	112.51	59.949
	73.1	112.53	59.956
	73.2	112.54	59.963
	73.3	112.55	59.97
	73.4	112.57	59.977
	73.5	112.58	59.984
	73.6	112.59	59.991
	73.7	112.6	59.998
	73.8	112.62	60.005
	73.9	112.63	60.012
	74	112.64	60.019
	74.1	112.66	60.026
	74.2	112.67	60.033
	74.3	112.68	60.04
	74.4	112.69	60.047
	74.5	112.71	60.054
	74.6	112.72	60.061
	74.7	112.73	60.068
	74.8	112.74	60.074
	74.9	112.76	60.081
	75	112.77	60.088
	75.1	112.78	60.095
	75.2	112.79	60.102
	75.3	112.81	60.109
	75.4	112.82	60.115
	75.5	112.83	60.122
	75.6	112.84	60.129
	75.7	112.85	60.136
	75.8	112.87	60.142
	75.9	112.88	60.149
	76	112.89	60.156
	76.1	112.9	60.162
	76.2	112.92	60.169
	76.3	112.93	60.176
	76.4	112.94	60.182
	76.5	112.95	60.189
	76.6	112.96	60.195
	76.7	112.98	60.202
	76.8	112.99	60.209
	76.9	113	60.215
	77	113.01	60.222
	77.1	113.02	60.228
	77.2	113.04	60.235
	77.3	113.05	60.241
	77.4	113.06	60.248
	77.5	113.07	60.254
	77.6	113.08	60.261
	77.7	113.1	60.267
	77.8	113.11	60.274
	77.9	113.12	60.28
	78	113.13	60.287
	78.1	113.14	60.293
	78.2	113.15	60.299
	78.3	113.17	60.306
	78.4	113.18	60.312
	78.5	113.19	60.318
	78.6	113.2	60.325
	78.7	113.21	60.331
	78.8	113.22	60.337
	78.9	113.24	60.344
	79	113.25	60.35
	79.1	113.26	60.356
	79.2	113.27	60.363
	79.3	113.28	60.369
	79.4	113.29	60.375
	79.5	113.3	60.381
	79.6	113.32	60.388
	79.7	113.33	60.394
	79.8	113.34	60.4
	79.9	113.35	60.406
	80	113.36	60.412

## Sheet: Fig.1d
Name	Force	Stepsize	Force	Stepsize	Force	Stepsize
Unit	pN	nm	pN	nm	pN	nm
Comment	0.2pNs	0.2pNs	1pNs	1pNs	5pNs	5pNs
	9.29	71.532	11.62	76.364	14.516	81.444
	11.002	81.613	9.939	68.316	15.188	83.493
	7.62	66.246	9.503	79.842	13.181	72.401
	9.586	77.158	10.377	63.912	16.187	94.153
	10.426	71.957	11.723	85.396	16.869	76.309
	10.171	81.902	11.723	88.323	12.196	70.912
	10.298	80.943	11.026	77.199	14.516	88.287
	11.268	83.045	12.359	79.271	14.516	77.021
	9.441	76.399	10.467	67.827	14.192	75.066
	8.824	73.576	12.692	82.025	15.537	89.145
	8.641	67.565	8.459	70.26	16.187	85.65
	8.913	70.2	11.22	83.754	13.846	79.787
	10.577	76.69	14.353	91.088	16.524	77.116
	8.311	69.478	12.036	80.048	16.187	84.135
	10.151	74.352	11.123	78.973	13.509	78.142
	7.111	58.771	13.24	85.799	14.847	78.275
	8.521	64.726	10.288	73.392	13.846	82.968
	9.704	72.539	7.946	75.426	15.858	89.887
	9.432	76.036	11.123	78.545	14.192	86.923
	10.555	69.397	11.826	86.644	16.524	79.001
	10.787	79.058	12.58	79.091	13.509	79.3
	9.874	71.652	11.026	86.678	14.192	86.393
	8.86	63.109	10.836	79.307	13.509	81.203
	7.48	72.097	11.931	84.877	14.516	83.33
	9.547	76.574	11.418	71.688	13.181	83.621
	10.754	77.13	11.319	72.083	14.847	83.63
	7.887	68.224	12.805	83.186	15.858	85.75
	9.764	69.319	9.503	78.287	14.192	81.346
	10.479	74.67	10.112	78.511	16.524	81.584
	9.606	67.933	9.402	72.88	14.847	79.031
	9.076	70.382	11.723	78.259	13.509	79.731
	9.261	66.757	10.467	78.504	12.196	75.663
	8.789	76.661	11.026	80.505	13.846	88.843
	10.234	78.002	9.302	78.834	13.846	87.149
	6.667	58.572	10.377	76.321	14.847	84.806
	6.61	67.389	12.143	82.962	11.544	80.815
	9.365	76.15	10.836	80.162	13.846	76.488
	6.693	62.927	12.692	77.961	17.222	86.487
	9.15	80.414	12.25	80.305	16.187	79.22
	10.151	80.864	9.77	77.841	14.192	78.911
	10.088	78.636	11.62	78.069	14.516	86.868
	8.719	70.073	12.143	78.266	14.516	81.349
	10.298	70.004	9.605	79.459	14.192	92.353
	9.187	64.056	10.742	82.846	15.188	91.886
	6.835	71.639	12.036	76.346	19.98	87.437
	9.985	77.539	12.25	76.45	14.847	91.103
	9.724	68.723	13.971	76.97	13.846	82.426
	10.006	71.773	12.692	78.098	13.846	87.166
	9.864	77.795	11.826	84.605	18.936	80.278
	10.447	81.008	11.826	73.551	15.858	93.026
	9.665	72.164	9.204	74.063	13.846	91.431
	7.68	71.785	11.62	81.304	13.181	86.87
	10.057	73.588	13.784	84.481	18.587	87.031
	9.814	68.706	10.558	73.809	14.192	78.813
	8.229	66.412	7.946	74.63	14.192	86.34
	10.068	71.343	10.288	72.827	14.847	94.666
	8.132	68.593	10.65	76.347	18.587	94.262
	9.489	71.149	12.359	70.094	14.847	93.139
	8.295	70.767	10.199	84.269	13.181	86.968
	9.577	69.494	11.418	83.706	16.187	93.865
	9.187	71.361	11.418	81.371	13.509	84.697
	10.899	78.336	10.65	73.234	15.537	91.263
	10.14	81.984	12.359	74.126	15.858	89.242
	10.088	78.372	11.026	80.871	16.524	87.283
	8.667	66.504	9.939	74.683	20.989	92.632
	9.451	72.058	11.826	83.178	15.537	86.888
	9.528	67.088	11.22	82.891	13.846	91.231
	10.276	76.044	8.548	71.207	14.847	84.915
	9.375	76.987	10.65	76.786	20.989	94.181
	9.924	71.197	17.143	85.469	13.846	90.28
	10.319	74.097	12.359	75.337	14.192	82.682
	9.754	84.158	10.377	75.574	15.188	83.135
	9.924	72.822	8.916	69.578	11.878	81.274
	8.623	79.89	10.742	72.121	14.847	79.943
	10.956	81.178	9.107	72.486	12.862	70.132
	9.413	78.181	10.65	72.016	16.524	89.002
	8.563	77.568	11.519	76.904	15.537	91.722
	12.037	73.804	--	--	11.878	85.261
	8.18	66.851	--	--	11.544	77.965
	9.824	79.365	--	--	17.911	80.029
	9.261	67.917	--	--	13.509	87.225
	8.132	73.584	--	--	17.222	94.943
	10.709	82.25	--	--	15.537	86.422
	9.596	72.158	--	--	14.192	82.296
	9.606	72.43	--	--	14.192	89.575
	8.632	78.77	--	--	16.187	95.79
	8.58	71.609	--	--	14.516	79.914
	7.146	71.861	--	--	14.192	86.306
	7.658	75.743	--	--	16.187	94.878
	8.833	68.479	--	--	15.188	94.693
	7.029	66.518	--	--	17.911	92.741
	8.754	69.291	--	--	14.516	81.369
			--	--	13.181	80.407
			--	--	13.181	88.734
			--	--	12.196	81.819
			--	--	19.98	88.836
			--	--	14.192	89.075
			--	--	15.858	92.313
			--	--	15.858	79.894
			--	--	15.188	92.577
			--	--	15.537	85.87
			--	--	20.646	87.776
			--	--	14.847	92.868
			--	--	14.192	80.307
			--	--	18.936	88.408
			--	--	13.181	75.86
			--	--	15.537	85.197
			--	--	15.188	79.752
			--	--	13.181	82.076
			--	--	14.192	90.077
			--	--	14.192	76.372
			--	--	15.858	70.805
			--	--	18.936	82.399
			--	--	8.371	58.349
			--	--	10.907	76.011
			--	--	15.188	86.683
			--	--	14.847	83.219
			--	--	15.858	91.843
			--	--	13.509	85.15
			--	--	12.196	89.861
			--	--	15.858	84.35
			--	--	14.192	75.352
			--	--	14.192	86.648
			--	--	13.846	77.85
			--	--	16.187	87.326
			--	--	15.188	76.956
			--	--	18.587	86.603
			--	--	12.862	79.978
			--	--	14.516	90.741
			--	--	14.192	83.728
			--	--	19.292	94.609
			--	--	15.188	74.398
			--	--	12.524	76.882
			--	--	13.509	90.71
			--	--	13.846	86.731
			--	--	13.509	84.843
			--	--	15.188	83.155
			--	--	11.878	88.095
			--	--	15.858	89.453
			--	--	15.188	89.656
			--	--	12.862	85.977
			--	--	18.587	88.476
			--	--	15.188	85.931
			--	--	15.537	92.515
			--	--	12.196	86.561
			--	--	14.192	90.171
			--	--	13.509	77.158
			--	--	15.537	81.279
			--	--	13.846	82.708
			--	--	12.196	71.773
			--	--	12.524	86.993
			--	--	9.625	76.468
			--	--	14.516	80.419
			--	--	14.847	83.029
			--	--	21.338	89.306
			--	--	13.181	84.988
			--	--	14.516	90.676
			--	--	12.524	80.85
			--	--	14.192	80.644
			--	--	14.847	90.157
			--	--	15.188	88.073
			--	--	14.516	81.512
			--	--	13.846	81.424
			--	--	16.524	92.233
			--	--	13.509	80.578
			--	--	13.846	85.092
			--	--	12.862	84.673
			--	--	18.936	80.472
			--	--	15.188	94.368
			--	--	18.587	91.887
			--	--	13.509	84.426
			--	--	13.509	89.563
			--	--	14.192	87.837
			--	--	14.516	79.977
			--	--	16.869	78.925
			--	--	13.846	82.179
			--	--	14.847	89.118
			--	--	15.858	90.428
			--	--	16.524	91.201
			--	--	14.192	86.712
			--	--	14.192	79.009
			--	--	15.537	77.859
			--	--	14.516	79.27
			--	--	18.245	79.237
			--	--	14.192	86.07
			--	--	14.192	86.778
			--	--	15.858	89.161
			--	--	15.188	84.549
			--	--	15.858	80.781
			--	--	15.188	87.932
			--	--	14.847	92.019
			--	--	17.222	78.076
			--	--	12.524	87.406
			--	--	14.192	87.788
			--	--	15.188	75.401
			--	--	18.936	81.358
			--	--	13.509	82.159
			--	--	20.31	90.637
			--	--	13.846	86.63
			--	--	15.858	85.801
			--	--	13.846	83.608
			--	--	19.292	91.936
			--	--	16.187	89.081
			--	--	14.516	87.12
			--	--	14.847	85.093
			--	--	15.188	83.719
			--	--	16.524	94.899
			--	--	15.188	87.599
			--	--	15.537	91.981
			--	--	13.846	81.185
			--	--	13.846	76.82
			--	--	14.516	90.128
			--	--	12.196	69.33
			--	--	11.878	75.513
			--	--	15.858	94.529
			--	--	14.847	88.945
			--	--	17.222	90.057
			--	--	16.524	82.099
			--	--	17.911	80.132
			--	--	19.292	79.589
			--	--	13.181	87.25
			--	--	14.847	87.826
			--	--	15.537	76.571
			--	--	12.524	81.272
			--	--	14.192	83.929
			--	--	14.847	86.265
			--	--	14.516	90.557
			--	--	13.509	84.422
			--	--	12.524	70.247
			--	--	15.858	93.054
			--	--	14.192	80.135
			--	--	14.847	75.407
			--	--	16.524	85.693
			--	--	15.188	77.75
			--	--	12.196	82.174
			--	--	19.292	86.871
			--	--	12.196	68.324
			--	--	16.524	81.906
			--	--	12.862	74.094
			--	--	15.188	86.113
			--	--	16.187	83.764
			--	--	14.847	84.34
			--	--	15.537	87.476
			--	--	16.869	78.315
			--	--	15.537	86.597
			--	--	13.181	83.751
			--	--	13.846	75.343
			--	--	11.878	73.631
			--	--	12.196	81.559
			--	--	11.22	61.6
			--	--	13.181	86.486
			--	--	11.878	72.986
			--	--	13.846	75.572
			--	--	13.181	83.529
			--	--	15.188	77.771
			--	--	11.544	78.59
			--	--	13.509	70.601
			--	--	13.846	76.463
			--	--	12.196	83.945
			--	--	11.22	78.488
			--	--	12.862	79.603
			--	--	13.181	79.001
			--	--	13.181	75.148
			--	--	11.544	88.388
			--	--	14.847	84.872
			--	--	13.846	82.695
			--	--	13.181	77.793
			--	--	13.181	79.328
			--	--	13.846	83.918
			--	--	14.516	86.244
			--	--	13.181	75.376
			--	--	18.245	78.543
			--	--	11.878	79.024
			--	--	14.192	84.886
			--	--	14.192	88.58
			--	--	13.846	79.104
			--	--	12.524	85.763
			--	--	11.544	70.297
			--	--	10.907	75.023
			--	--	12.524	80.924
			--	--	13.846	78.925
			--	--	12.524	82.967
			--	--	13.181	85.628
			--	--	11.878	79.411
			--	--	12.862	66.659
			--	--	6.867	59.635
			--	--	5.461	58.011
			--	--	7.168	70.209
			--	--	6.582	52.862
			--	--	14.409	78.315
			--	--
			--	--
			--	--
			--	--
			--	--
			--	--
			--	--
			--	--
			--	--
			--	--
			--	--
			--	--
			--	--
			--	--
			--	--
			--	--
			--	--
			--	--
			--	--
			--	--
			--	--
			--	--
			--	--
			--	--
			--	--
			--	--
			--	--
			--	--
			--	--
			--	--
			--	--
			--	--
			--	--
			--	--
			--	--
			--	--
			--	--
			--	--
			--	--
			--	--
			--	--
			--	--
			--	--
			--	--
			--	--
			--	--
			--	--
			--	--
			--	--
			--	--
			--	--
			--	--
			--	--
			--	--
			--	--
			--	--
			--	--
			--	--
			--	--
			--	--
			--	--

## Sheet: Fig.1e
Name	Time	BeadHeight	Time	BeadHeight	Time	BeadHeight	Time	BeadHeight	Time	BeadHeight	Time	BeadHeight	Time	BeadHeight	Time	BeadHeight	Time	BeadHeight	Time	BeadHeight	Time	BeadHeight	Time	BeadHeight	Time	BeadHeight	Time	BeadHeight	Time	BeadHeight	Time	BeadHeight	Time	BeadHeight
Unit	sec	nm	sec	nm	sec	nm	sec	nm	sec	nm	sec	nm	sec	nm	sec	nm	sec	nm	sec	nm	sec	nm	sec	nm	sec	nm	sec	nm	sec	nm	sec	nm	sec	nm
Comment	1	1	2	2	3	3	4	4	5	5	6	6	7	7	8	8	9	9	10	10	11	11	12		13		15		16		17		18	18
	0	64.355	0	43.101	0	71.395	0	63.98	0	78.826	0	70.519	0	57.893	0	9.927	0	77.56	0	25.637	0	40.06	0	42.533	0	68.395	0	51.601	0	46.246	0	43.399	0	25.673
	0.008	62.037	0.008	25.102	0.008	68.365	0.005	50.495	0.005	64.025	0.007	58.542	0.008	61.215	0.009	19.369	0.009	74.102	0.005	25.793	0.01	60.089	0.009	33.988	0.005	70.161	0.009	55.679	0.007	60.491	0.01	47.703	0.005	22.283
	0.017	51.558	0.013	31.449	0.012	69.019	0.018	71.06	0.01	57.241	0.012	50.369	0.012	55.568	0.013	21.715	0.013	74.831	0.01	7.482	0.015	49.118	0.014	52.433	0.01	76.357	0.018	49.679	0.016	42.593	0.015	52.404	0.01	17.785
	0.022	58.166	0.018	46.43	0.022	78.396	0.024	58.119	0.015	68.412	0.016	49.782	0.017	65.024	0.017	16.187	0.018	63.735	0.015	-2.17	0.02	57.632	0.024	64.222	0.015	55.5	0.028	58.912	0.021	37.825	0.02	37.112	0.015	12.683
	0.027	51.93	0.023	69.442	0.032	61.083	0.033	36.161	0.025	61.965	0.021	69.441	0.027	63.582	0.027	21.667	0.023	60.084	0.02	2.688	0.034	8.852	0.029	57.762	0.025	51.201	0.037	74.244	0.026	35.19	0.033	30.044	0.02	23.361
	0.031	24.396	0.028	67.867	0.037	54.173	0.038	54.794	0.028	84.959	0.031	75.281	0.032	56.448	0.038	27.329	0.027	62.629	0.024	16.672	0.039	6.603	0.034	54.057	0.029	69.881	0.046	65.06	0.031	30.585	0.039	30.809	0.03	43.936
	0.036	32.067	0.038	49.819	0.047	36.304	0.048	66.756	0.033	77.129	0.036	77.48	0.042	70.535	0.042	33.552	0.037	74.151	0.029	23.63	0.054	31.637	0.039	62.889	0.039	57.507	0.051	44.6	0.041	43.575	0.044	21.129	0.039	67.612
	0.046	43.81	0.043	44.878	0.052	54.178	0.058	41.552	0.038	60.978	0.041	73.97	0.047	86.456	0.047	44.582	0.047	102.322	0.034	24.1	0.066	33.235	0.048	58.245	0.045	57.796	0.056	55.868	0.046	66.844	0.049	26.845	0.048	41.973
	0.051	35.81	0.052	29.98	0.061	40.341	0.068	54.406	0.048	69.259	0.046	48.742	0.056	62.186	0.056	43.411	0.052	77.803	0.039	53.182	0.073	25.431	0.062	73.594	0.053	65.709	0.061	70.873	0.055	63.246	0.059	33.394	0.053	47.432
	0.055	15.625	0.057	40.335	0.066	61.356	0.077	73.51	0.058	73.765	0.05	49.128	0.066	57.199	0.061	32.78	0.057	81.018	0.049	25.084	0.087	56.517	0.068	75.93	0.058	57.027	0.071	60.369	0.065	59.09	0.064	38.286	0.059	48.53
	0.06	21.89	0.062	52.274	0.071	70.171	0.082	62.197	0.067	69.497	0.059	61.596	0.075	43.92	0.066	43.507	0.062	81.592	0.059	40.061	0.097	52.766	0.078	41.14	0.063	64.682	0.075	66.165	0.075	65.031	0.073	34.991	0.068	32.61
	0.07	41.2	0.072	42.283	0.082	80.468	0.092	56.951	0.077	66.947	0.064	68.507	0.08	52.879	0.071	48.808	0.071	65.566	0.07	36.054	0.107	60.445	0.083	46.316	0.068	55.602	0.08	71.946	0.085	52.26	0.082	70.489	0.073	45.966
	0.08	50.72	0.077	61.839	0.086	85.217	0.097	48.715	0.082	61.124	0.069	79.013	0.09	43.396	0.076	55.499	0.081	78.834	0.078	21.876	0.117	76.155	0.087	55.387	0.077	62.818	0.09	79.644	0.094	43.563	0.093	50.991	0.085	38.01
	0.085	41.918	0.082	33.578	0.091	65.612	0.107	66.695	0.092	85.784	0.074	59.072	0.094	73.736	0.089	46.173	0.086	72.964	0.083	27.226	0.121	74.494	0.092	55.061	0.082	50.706	0.095	63.777	0.099	54.948	0.097	55.217	0.092	54.977
	0.09	52.152	0.091	47.96	0.095	57.819	0.112	44.666	0.097	87.08	0.079	61.671	0.099	79.092	0.096	28.739	0.091	83.867	0.088	29.209	0.131	82.471	0.102	53.116	0.092	49.677	0.1	68.043	0.104	51.857	0.107	63.033	0.097	35.142
	0.095	51.642	0.095	68.686	0.1	69.914	0.121	48.459	0.107	72.778	0.084	64.65	0.114	70.051	0.1	41.121	0.096	90.584	0.098	47.948	0.146	87.098	0.112	70.397	0.097	58.053	0.11	56.674	0.109	70.492	0.111	79.946	0.102	26.198
	0.099	57.402	0.105	71.208	0.105	66.584	0.126	63.843	0.111	98.666	0.089	66.305	0.119	68.926	0.105	60.849	0.106	87.873	0.103	46.764	0.151	98.916	0.122	83.084	0.102	67.388	0.119	62.691	0.122	42.303	0.116	88.365	0.107	40.705
	0.104	48.921	0.11	64.3	0.11	74.932	0.131	63.122	0.116	75.477	0.094	91.841	0.124	74.99	0.11	52.121	0.11	74.829	0.107	56.244	0.165	84.631	0.126	74.85	0.112	55.074	0.124	62.311	0.129	52.891	0.121	78.073	0.116	37.319
	0.109	55.185	0.115	48.668	0.115	81.378	0.135	50.278	0.126	81.115	0.098	71.9	0.129	90.692	0.115	52.271	0.115	74.832	0.112	40.753	0.18	84.745	0.135	72.714	0.117	60.601	0.129	61.108	0.137	69.834	0.126	69.539	0.126	33.781
	0.114	43.944	0.127	33.518	0.12	80.173	0.14	56.249	0.136	76.762	0.103	82.353	0.134	69.533	0.12	38.349	0.12	74.802	0.117	38.281	0.189	95.717	0.145	92.971	0.121	48.724	0.134	67.47	0.147	90.972	0.136	86.719	0.136	36.691
	0.12	58.197	0.134	49.708	0.125	77.403	0.145	72.374	0.141	62.95	0.117	78.153	0.138	86.485	0.125	54.516	0.13	75.826	0.122	39.471	0.203	86.433	0.15	94.43	0.131	50.07	0.144	64.44	0.157	63.116	0.146	81.059	0.141	54.669
	0.124	54.947	0.139	56.083	0.13	96.585	0.15	39.918	0.15	70.876	0.124	74.66	0.143	74.288	0.13	62.711	0.135	92.133	0.127	37.705	0.218	94.139	0.155	89.674	0.136	37.817	0.157	70.259	0.162	68.617	0.155	97.311	0.146	55.026
	0.129	57.703	0.144	62.644	0.138	73.163	0.155	64.333	0.16	88.804	0.133	79.752	0.148	75.445	0.135	61.247	0.14	109.582	0.136	48.405	0.233	102.015	0.165	68.468	0.141	49.521	0.163	87.157	0.172	79.858	0.161	67.308	0.151	51.18
	0.134	57.459	0.149	63.097	0.148	81.531	0.164	76.262	0.164	87.198	0.138	81.79	0.153	64.958	0.139	73.73	0.149	72.635	0.141	40.17	0.242	92.271	0.169	80.905	0.151	70.816	0.168	90.456	0.176	76.173	0.171	69.539	0.156	49.627
	0.138	56.677	0.154	68.708	0.153	80.309	0.169	74.13	0.169	85.397	0.142	79.569	0.158	79.281	0.144	51.518	0.161	103.101	0.146	66.71	0.257	100.971	0.174	88.488	0.156	69.29	0.173	93.646	0.181	70.418	0.18	84.982	0.16	55.432
	0.143	56.529	0.159	81.622	0.158	89.609	0.174	82.214	0.179	97.781	0.152	61.418	0.163	75.696	0.149	59.066	0.168	112.008	0.155	71.238	0.267	110.316	0.179	77.524	0.16	88.631	0.178	82.234	0.186	68.741	0.185	87.675	0.17	46.771
	0.148	60.929	0.164	89.426	0.163	94.921	0.179	72.761	0.189	98.795	0.157	63.445	0.168	66.103	0.154	69.723	0.173	100.013	0.16	80.58	0.282	111.948	0.184	94.441	0.165	94.864	0.188	90.423	0.191	72.461	0.19	70.422	0.18	63.562
	0.153	69.13	0.169	77.332	0.173	96.197	0.184	73.85	0.193	92.839	0.162	56.548	0.173	62.042	0.158	61.166	0.178	92.761	0.165	70.387	0.301	103.661	0.194	92.795	0.179	80.296	0.197	83.012	0.196	82.405	0.194	74.967	0.198	49.261
	0.158	60.867	0.174	77.356	0.182	64.051	0.194	72.338	0.203	99.446	0.167	74.732	0.177	65.465	0.163	68.073	0.188	93.705	0.179	68.594	0.311	115.926	0.204	89.707	0.189	91.605	0.201	83.524	0.201	85.398	0.204	88.767	0.204	71.78
	0.163	55.624	0.178	74.426	0.192	83.662	0.198	81.085	0.213	81.805	0.172	67.83	0.182	67.965	0.168	70.521	0.192	90.54	0.185	87.624	0.325	123.92	0.213	86.512	0.194	98.986	0.211	99.87	0.206	74.015	0.213	82.763	0.208	74.627
	0.168	67.998	0.183	97.935	0.197	91.276	0.208	98.065	0.218	102.831	0.177	88.821	0.187	71.024	0.173	74.151	0.197	89.357	0.189	74.899	0.339	122.122	0.218	100.155	0.199	88.539	0.216	105.723	0.211	57.724	0.223	83.531	0.215	67.108
	0.172	68.497	0.188	85.426	0.202	97.096	0.218	94.634	0.228	114.138	0.186	99.395	0.192	70.177	0.178	70.86	0.202	99.943	0.194	78.102	0.354	122.186	0.228	106.113	0.203	100.731	0.221	96.945	0.22	73.395	0.229	92.953	0.218	88.607
	0.177	68.677	0.193	82.887	0.207	88.582	0.223	77.176	0.238	105.11	0.196	93.467	0.197	35.796	0.182	70.087	0.207	94.522	0.199	73.486	0.368	122.609	0.233	97.062	0.208	84.17	0.226	110.891	0.23	81.916	0.237	97.257	0.228	85.323
	0.181	64.662	0.198	88.584	0.212	89.915	0.228	82.434	0.247	103.95	0.205	81.705	0.202	59.265	0.187	74.69	0.212	104.895	0.204	80.934	0.383	115.354	0.243	109.666	0.213	80.955	0.231	91.602	0.235	87.508	0.242	100.571	0.233	91.62
	0.186	58.647	0.203	90.617	0.217	78.255	0.233	81.453	0.257	101.686	0.21	85.721	0.206	57.264	0.192	66.306	0.222	102.476	0.209	80.479	0.398	133.521	0.248	100.591	0.218	97.091	0.24	94.773	0.245	87.021	0.247	97.712	0.239	78.803
	0.191	56.536	0.208	88.267	0.221	86.28	0.238	69.969	0.262	110.254	0.215	88.178	0.211	61.625	0.197	51.604	0.227	117.142	0.219	89.066	0.408	123.939	0.257	106.986	0.228	109.184	0.25	98.161	0.255	85.286	0.252	105.875	0.242	91.224
	0.196	65.904	0.213	94.476	0.231	92.988	0.242	88.732	0.267	112.915	0.224	93.118	0.216	63.669	0.202	84.089	0.232	109.294	0.224	90.968	0.417	122.444	0.262	103.273	0.238	103.8	0.26	100.288	0.259	92.154	0.257	100.666	0.247	104.159
	0.201	61.872	0.217	95.18	0.236	100.54	0.247	82.009	0.276	119.28	0.231	92.728	0.22	84.813	0.207	82.869	0.236	111.891	0.229	93.974	0.427	118.293	0.267	105.012	0.242	99.303	0.266	102.452	0.264	93.588	0.266	93.836	0.257	82.923
	0.206	72.553	0.222	93.658	0.241	100.961	0.252	85.926	0.281	108.693	0.239	94.751	0.225	77.67	0.212	86.157	0.246	114.875	0.238	83.987	0.432	123.099	0.272	108.173	0.247	99.3	0.27	102.949	0.269	94.058	0.272	95.972	0.262	87.539
	0.211	73.695	0.227	108.384	0.246	95.705	0.257	94.009	0.286	103.713	0.244	100.633	0.23	75.747	0.217	81.325	0.251	115.567	0.243	93.729	0.442	120.574	0.283	106.007	0.252	102.799	0.275	96.665	0.274	94.964	0.277	104.413	0.272	91.675
	0.216	80.572	0.231	95.143	0.259	100.909	0.267	89.23	0.296	105.82	0.249	106.828	0.235	93.728	0.221	88.409	0.256	120.755	0.253	91.434	0.451	129.509	0.291	109.924	0.257	94.34	0.28	111.104	0.278	100.118	0.281	100.778	0.282	87.143
	0.22	82.023	0.236	86.55	0.266	108.047	0.272	96.247	0.305	106.535	0.254	109.288	0.24	94.205	0.226	94.364	0.261	111.433	0.258	89.853	0.465	123.87	0.295	108.471	0.262	103.836	0.284	99.72	0.283	106.515	0.291	99.082	0.286	87.567
	0.225	100.694	0.241	85.088	0.274	107.937	0.277	100.546	0.31	109.159	0.259	104.79	0.245	96.48	0.231	97.48	0.266	140.757	0.268	97.481	0.48	137.286	0.305	112.685	0.269	110.225	0.289	99.576	0.293	112.422	0.301	113.56	0.291	93.765
	0.23	78.783	0.246	104.886	0.279	114.568	0.281	100.328	0.315	116.273	0.264	96.173	0.25	99.829	0.244	108.245	0.275	127.465	0.276	106.073	0.494	122.177	0.315	119.736	0.277	123.064	0.294	101.937	0.302	121.01	0.311	109.076	0.303	105.725
	0.235	89.914	0.251	103.579	0.284	114.822	0.288	99.441	0.319	117.522	0.268	104.252	0.255	89.595	0.251	108.12	0.286	139.501	0.281	101.661	0.509	125.892	0.325	119.203	0.282	100.857	0.304	120.245	0.307	110.59	0.32	107.042	0.311	103.235
	0.24	93.79	0.256	106.286	0.289	116.656	0.295	110.29	0.324	120.117	0.278	98.286	0.26	101.11	0.256	105.615	0.296	141.9	0.291	104.157	0.529	129.56	0.33	121.309	0.291	109.664	0.309	109.582	0.312	121.442	0.325	111.206	0.316	99.198
	0.245	88.918	0.26	97.759	0.294	111.95	0.3	101.42	0.337	122.31	0.283	101.847	0.272	109.188	0.261	102.114	0.304	155.819	0.296	105.289	0.543	114.283	0.339	128.397	0.296	124.784	0.318	117.372	0.322	126.428	0.33	124.894	0.324	114.942
	0.257	94.105	0.265	100.082	0.303	108.651	0.305	95.807	0.345	124.452	0.288	106.207	0.279	98.208	0.27	102.11	0.314	155.132	0.306	115.924	0.553	110.399	0.344	123.551	0.301	131.316	0.328	106.762	0.332	138.169	0.335	116.593	0.329	111.478
	0.265	89.436	0.279	105.744	0.313	114.893	0.31	111.723	0.354	112.095	0.3	107.87	0.289	105.174	0.28	112.622	0.318	152.399	0.311	116.083	0.563	121.219	0.354	126.099	0.306	121.511	0.337	114.956	0.337	112.679	0.345	137.46	0.334	111.513
	0.274	98.138	0.286	101.83	0.323	107.744	0.315	101.235	0.363	124.715	0.307	109.237	0.294	95.456	0.285	114.013	0.323	162.356	0.315	118.335	0.573	115.658	0.364	125.337	0.31	123.931	0.342	123.085	0.342	132.628	0.355	126.564	0.344	117.078
	0.284	111.865	0.295	106.803	0.328	117.945	0.32	111.661	0.373	132.719	0.312	107.89	0.303	96.299	0.295	113.066	0.328	146.947	0.32	126.518	0.577	132.566	0.369	123.103	0.315	124.131	0.347	118.23	0.351	123.573	0.36	118.646	0.349	116.737
	0.294	107.38	0.299	108.538	0.333	109.563	0.324	98.834	0.378	136.523	0.317	112.381	0.308	107.98	0.3	112.546	0.333	152.559	0.33	96.994	0.587	144.701	0.374	126.353	0.32	109.089	0.355	126.346	0.356	118.329	0.369	128.066	0.354	125.489
	0.304	113.906	0.304	104.088	0.338	117.927	0.329	106.873	0.388	117.637	0.322	112.523	0.313	103.667	0.309	110.276	0.343	172.328	0.335	111.926	0.601	119.41	0.383	127.125	0.325	125.134	0.362	127.93	0.361	122.938	0.373	118.49	0.359	124.384
	0.308	110.772	0.309	100.285	0.347	127.399	0.334	116.127	0.393	132.355	0.327	113.856	0.318	112.432	0.314	107.91	0.348	160.187	0.34	104.191	0.612	127.132	0.388	127.769	0.334	115.64	0.366	128.781	0.366	130.614	0.378	121.915	0.364	116.351
	0.317	124.35	0.314	109.535	0.352	127.384	0.339	101.595	0.402	116.878	0.332	115.78	0.323	102.27	0.327	114.479	0.353	170.543	0.345	122.631	0.625	119.172	0.393	141.066	0.339	118.187	0.371	131.05	0.376	122.241	0.383	126.444	0.368	123.696
	0.322	115.395	0.324	111.716	0.357	116.291	0.344	100.366	0.412	134.941	0.337	122.207	0.328	110.352	0.333	122.388	0.362	167.907	0.35	127.698	0.635	129.404	0.398	137.891	0.344	117.396	0.376	131.673	0.381	132.896	0.388	116.998	0.373	126.571
	0.327	131.082	0.329	110.437	0.362	120.337	0.349	112.019	0.422	136.288	0.341	123.697	0.333	115.548	0.338	131.266	0.367	169.187	0.355	114.413	0.64	135.332	0.409	131.778	0.349	116.742	0.381	120.304	0.385	123.456	0.393	123.254	0.383	110.775
	0.332	118.132	0.334	114.583	0.372	124.196	0.354	123.901	0.432	130.205	0.346	115.019	0.338	112.839	0.343	132.392	0.374	176.433	0.359	121.843	0.65	138.516	0.418	128.884	0.359	131.304	0.386	115.621	0.39	124.553	0.398	126.235	0.388	119.33
	0.337	116.699	0.339	114.273	0.382	124.304	0.359	107.674	0.445	115.273	0.35	114.547	0.343	108.517	0.347	120.209	0.382	172.634	0.369	125.624	0.659	127.505	0.421	136.802	0.364	118.883	0.391	116.811	0.4	120.576	0.402	128.042	0.393	116.957
	0.346	123.988	0.343	102.891	0.387	131.052	0.364	120.757	0.451	119.364	0.355	125.899	0.346	112.151	0.352	129.731	0.387	176.952	0.378	123.474	0.674	114.897	0.426	128.358	0.368	119.279	0.396	141.184	0.41	131.654	0.407	121.316	0.403	131.188
	0.357	118.933	0.356	117.748	0.391	138.031	0.368	117.039	0.455	135.649	0.36	125.919	0.351	116.91	0.357	120.408	0.397	175.534	0.384	128.78	0.684	127.7	0.431	123.749	0.377	123.564	0.401	132.749	0.414	118.631	0.412	129.14	0.412	123.416
	0.366	104.982	0.363	130.667	0.401	124.089	0.373	120.838	0.465	122.403	0.365	132.818	0.356	118.597	0.362	128.588	0.406	181.727	0.389	138.864	0.699	124.611	0.436	127.075	0.383	126.135	0.406	141.261	0.419	120.233	0.417	133.943	0.42	143.314
	0.376	116.599	0.367	129.415	0.406	120.636	0.378	116.907	0.47	120.472	0.37	119.527	0.361	123.476	0.367	133.228	0.416	176.74	0.394	121.589	0.713	128.897	0.441	126.523	0.388	131.348	0.41	134.929	0.428	129.504	0.422	133.647	0.427	119.612
	0.386	126.469	0.377	123.696	0.411	129.386	0.383	115.524	0.475	124.302	0.375	117.143	0.366	129.599	0.372	120.759	0.425	179.732	0.403	124.744	0.723	131.731	0.446	139.298	0.393	131.06	0.415	142.171	0.433	118.647	0.432	103.755	0.432	128.961
	0.39	131.787	0.382	115.113	0.415	130.052	0.388	130.361	0.484	127.787	0.38	121.41	0.371	126.867	0.382	123.34	0.43	176.349	0.408	127.235	0.742	133.343	0.451	126.067	0.403	136.157	0.42	117.19	0.438	126.676	0.437	113.916	0.437	123.308
	0.395	118.858	0.386	116.969	0.42	133.798	0.393	127.099	0.489	120.184	0.385	121.528	0.376	126.558	0.387	123.142	0.435	170.485	0.413	118.864	0.757	122.148	0.456	124.879	0.408	129.023	0.425	135.189	0.448	130.277	0.442	130.732	0.442	122.241
	0.4	128.479	0.391	124.047	0.425	126.371	0.405	120.004	0.494	129.537	0.389	115.709	0.381	133.24	0.391	116.092	0.44	175.615	0.418	128.319	0.766	128.474	0.46	116.242	0.412	114.732	0.43	123.228	0.458	128.472	0.446	122.833	0.451	125.861
	0.405	116.171	0.396	115.88	0.429	127.059	0.413	126.227	0.499	136.018	0.394	134.772	0.385	122.554	0.401	133.078	0.444	172.219	0.422	120.24	0.776	126.96	0.465	123.002	0.417	117.527	0.435	131.98	0.463	124.289	0.451	131.63	0.456	130.593
	0.415	120.714	0.401	117.889	0.434	120.401	0.421	132.045	0.504	122.067	0.399	122.681	0.396	108.254	0.406	136.695	0.449	168.921	0.427	128.917	0.781	124.775	0.47	141.2	0.427	131.421	0.44	123.096	0.472	122.356	0.456	115.274	0.461	124.657
	0.42	132.235	0.406	117.119	0.444	122.447	0.431	109.018	0.514	137.324	0.404	122.37	0.4	134.78	0.416	116.936	0.454	164.778	0.432	120.54	0.785	118.794	0.475	139.883	0.437	141.265	0.445	126.042	0.482	129.146	0.47	123.843	0.466	116.508
	0.425	130.164	0.411	116.581	0.449	133.754	0.441	114.485	0.524	129.173	0.409	123.329	0.41	119.939	0.426	127.279	0.459	180.398	0.437	128.408	0.795	116.005	0.48	118.032	0.442	132.331	0.449	126.107	0.492	120.901	0.477	121.138	0.475	127.422
	0.429	126.402	0.416	117.897	0.459	123.442	0.45	121.2	0.528	115.061	0.422	123.454	0.415	119.653	0.435	132.803	0.464	174.065	0.446	128.083	0.81	131.209	0.485	138.99	0.447	136.566	0.454	140.373	0.497	135.922	0.485	117.201	0.485	121.865
	0.434	135	0.421	122.196	0.469	129.927	0.455	114.751	0.533	126.773	0.43	123.279	0.42	129.195	0.44	135.42	0.474	186.105	0.456	130.435	0.815	125.248	0.49	139.332	0.451	132.311	0.459	135.975	0.502	129.757	0.495	119.912	0.496	137.19
	0.444	135.451	0.43	121.715	0.473	139.289	0.465	135.678	0.538	130.892	0.438	123.658	0.425	134.066	0.445	130.835	0.487	184.264	0.466	126.362	0.831	125.89	0.495	146.891	0.456	135.137	0.463	123.352	0.507	127.46	0.499	123.883	0.504	130.285
	0.448	125.937	0.435	120.955	0.483	137.771	0.47	122.76	0.551	121.119	0.443	117.878	0.429	122.419	0.45	131.293	0.495	199.237	0.477	128.578	0.844	125.861	0.504	128.827	0.46	131.921	0.472	131.064	0.516	122.226	0.504	113.194	0.514	120.99
	0.453	128.7	0.44	118.948	0.488	123.069	0.475	108.94	0.558	121.469	0.453	122.256	0.434	136.895	0.454	134.525	0.503	190.363	0.481	120.294	0.859	135.375	0.509	138.444	0.465	131.718	0.479	126.088	0.526	117.907	0.514	126.846	0.519	125.373
	0.464	120.976	0.445	131.676	0.493	120.986	0.48	126.801	0.567	114.468	0.458	117.183	0.439	130.965	0.459	121.968	0.508	185.156	0.49	134.239	0.864	127.972	0.514	138.485	0.47	136.041	0.488	120.849	0.534	116.099	0.524	132.795	0.529	122.755
	0.475	118.101	0.458	135.797	0.503	123.493	0.485	123.617	0.577	108.952	0.468	118.364	0.444	123.96	0.464	126.64	0.513	183.325	0.495	115.767	0.868	124.492	0.519	139.715	0.475	132.808	0.492	132.663	0.541	115.531	0.533	130.051	0.533	129.694
	0.482	117.306	0.465	128.813	0.51	126.187	0.494	125.281	0.581	123.987	0.477	134.359	0.449	123.454	0.469	125.279	0.518	199.157	0.5	114.452	0.873	111.227	0.532	128.641	0.485	129.062	0.502	122.993	0.546	120.146	0.543	122.962	0.538	146.443
	0.488	130.268	0.469	120.889	0.517	125.351	0.499	124.41	0.586	120.222	0.486	133.497	0.454	121.693	0.473	137.53	0.523	185.215	0.505	123.297	0.887	137.704	0.539	118.705	0.494	132.4	0.512	133.959	0.554	126.616	0.548	124.525	0.543	140.222
	0.492	132.178	0.479	116.638	0.527	134.355	0.504	125.566	0.591	125.709	0.491	129.569	0.459	126.278	0.478	132.478	0.532	183.534	0.515	125.004	0.902	137.209	0.543	138.384	0.504	135.545	0.517	117.925	0.559	126.544	0.558	121.518	0.548	120.561
	0.497	127.517	0.484	125.577	0.537	118.711	0.509	121.633	0.601	117.599	0.496	133.654	0.464	122.932	0.483	122.864	0.542	192.486	0.52	131.008	0.911	122.775	0.552	131.935	0.509	130.119	0.522	127.072	0.569	122.718	0.565	120.369	0.553	127.088
	0.502	124.407	0.489	112.092	0.542	122.478	0.514	128.546	0.606	119.962	0.501	130.241	0.468	120.932	0.488	139.825	0.552	185.646	0.529	130.306	0.926	126.753	0.557	139.379	0.514	120.439	0.531	136.997	0.579	124.281	0.574	120.311	0.558	129.527
	0.507	132.388	0.494	127.637	0.551	124.041	0.519	129.944	0.61	130.405	0.508	119.798	0.473	119.537	0.493	112.753	0.562	186.998	0.539	121.243	0.941	122.536	0.562	119.894	0.524	135.943	0.541	114.726	0.584	134.904	0.582	123.477	0.563	139.424
	0.512	127.092	0.499	116.029	0.56	138.721	0.524	119.612	0.615	113.134	0.515	122.856	0.478	119.12	0.503	129.125	0.567	199.171	0.544	133.674	0.95	130.056	0.567	130.332	0.534	128.096	0.555	124.585	0.593	121.153	0.587	131.432	0.568	134.606
	0.516	131.951	0.504	122.36	0.565	134.843	0.529	120.209	0.62	123.674	0.52	129.271	0.488	121.804	0.508	120.338	0.575	190.784	0.548	116.278	0.96	123.09	0.577	127.343	0.543	119.578	0.561	117.913	0.598	115.701	0.597	138.706	0.573	136.079
	0.521	130.447	0.507	125.337	0.57	136.013	0.533	132.544	0.625	134.277	0.525	130.15	0.498	129.804	0.517	126.19	0.58	187.165	0.553	133.242	0.965	135.441	0.586	130.089	0.548	121.089	0.566	146.729	0.611	138.974	0.607	140.683	0.577	126.84
	0.526	120.49	0.512	114.925	0.583	123.181	0.538	121.515	0.635	130.133	0.535	116.313	0.502	128.16	0.527	130.022	0.59	194.194	0.558	119.442	0.975	134.917	0.591	136.74	0.558	122.625	0.571	130.86	0.618	123.237	0.616	126.086	0.587	124.8
	0.531	127.371	0.517	120.612	0.592	122.208	0.543	121.145	0.645	118.736	0.54	125.836	0.515	123.073	0.532	134.151	0.595	194.662	0.563	134.948	0.985	126.688	0.606	124.759	0.563	117.193	0.575	131.538	0.623	129.791	0.621	124.509	0.592	124.069
	0.541	129.003	0.522	123.267	0.599	130.282	0.548	128.62	0.653	127.492	0.545	129.049	0.521	120.41	0.542	129.342	0.605	187.948	0.572	136.002	0.994	121.524	0.611	130.598	0.568	137.043	0.585	121.24	0.633	127.834	0.631	126.522	0.602	129.837
	0.551	113.393	0.532	137.963	0.609	118.431	0.553	127.128	0.659	126.078	0.55	129.689	0.526	125.682	0.547	121.314	0.614	190.113	0.584	132.857	0.999	121.631	0.616	134.318	0.574	126.739	0.59	140.977	0.642	130.337	0.635	129.536	0.611	121.576
	0.555	125.251	0.537	119.27	0.619	134.713	0.557	116.468	0.664	130.971	0.555	132.851	0.531	116.634	0.552	122.266	0.619	177.005	0.592	120.763	1.004	117.64	0.621	144.459	0.582	132.706	0.6	139.995	0.652	124.559	0.641	116.851	0.621	127.165
	0.56	118.984	0.542	125.062	0.624	126.195	0.562	124.08	0.669	125.435	0.564	119.891	0.536	117.88	0.556	131.923	0.629	188.619	0.597	121.796	1.014	126.726	0.626	137.752	0.587	135.239	0.604	126.074	0.657	129.212	0.646	129.498	0.625	122.894
	0.565	119.812	0.551	127	0.629	127.89	0.567	132.778	0.679	124.763	0.569	125.003	0.541	124.156	0.561	129.852	0.639	200.029	0.602	131.373	1.024	126.193	0.63	134.311	0.596	133.389	0.609	125.411	0.662	128.534	0.651	115.288	0.635	145.273
	0.57	124.499	0.565	105.978	0.634	128.448	0.572	126.232	0.684	131.826	0.574	116.714	0.551	132.289	0.566	115.124	0.649	203.604	0.606	137.705	1.037	137.525	0.642	139.125	0.601	133.561	0.614	123.535	0.672	130.011	0.654	123.958	0.645	128.48
	0.575	122.126	0.571	126.448	0.638	114.942	0.576	129.726	0.689	115.776	0.579	128.898	0.56	132.947	0.571	124.877	0.658	189.771	0.616	137.139	1.052	117.706	0.65	143.687	0.606	139.235	0.618	124.652	0.676	126.748	0.659	128.655	0.65	120.817
	0.585	114.343	0.576	119.487	0.643	129.958	0.586	124.371	0.698	118.657	0.584	115.938	0.57	126.587	0.576	129.369	0.668	197.347	0.621	123.311	1.062	131.072	0.655	137.923	0.611	144.26	0.628	132.499	0.686	127.737	0.67	121.984	0.655	125.833
	0.596	122.811	0.581	126.116	0.648	125.152	0.594	119.296	0.703	133.563	0.594	126.205	0.575	129.385	0.581	123.967	0.678	196.057	0.631	127.974	1.067	134.543	0.66	129.261	0.616	138.845	0.633	117.958	0.695	112.433	0.674	124.15	0.664	115.161
	0.605	117.896	0.586	119.1	0.653	142.494	0.601	117.106	0.708	125.554	0.603	105.506	0.585	121.285	0.59	125.994	0.683	195.395	0.636	137.612	1.072	128.262	0.669	127.687	0.62	136.522	0.638	125.836	0.705	118.24	0.684	134.756	0.674	131.543
	0.613	126.48	0.591	112.239	0.658	131.861	0.611	117.318	0.718	131.445	0.608	119.773	0.59	120.969	0.599	138.128	0.688	186.715	0.646	139.512	1.076	132.623	0.674	137.242	0.625	128.918	0.648	126.446	0.71	121.152	0.689	118.616	0.689	130.248
	0.618	131.839	0.595	116.798	0.663	132.759	0.62	130.706	0.722	132.707	0.617	121.452	0.594	124.055	0.609	140.132	0.697	204.326	0.65	132.731	1.081	134.566	0.679	117.367	0.63	126.567	0.653	123.847	0.715	129.342	0.694	120.911	0.699	125.285
	0.623	131.305	0.6	123.199	0.668	130.04	0.625	120.669	0.732	138.54	0.625	126.228	0.599	105.252	0.614	125.932	0.707	198.248	0.655	126.625	1.091	140.814	0.684	120.234	0.635	126.892	0.657	118.813	0.719	122.992	0.698	124.816	0.703	128.121
	0.628	129.007	0.605	121.709	0.678	139.642	0.63	136.546	0.736	130.996	0.634	127.413	0.604	120.404	0.627	131.44	0.716	200.211	0.667	139.75	1.096	137.513	0.693	119.781	0.64	121.056	0.669	118.764	0.724	129.281	0.708	120.564	0.713	115.859
	0.633	119.849	0.61	125.954	0.682	148.2	0.635	127.351	0.741	131.539	0.641	132.284	0.609	105.475	0.636	133.529	0.726	213.032	0.675	135.852	1.106	125.338	0.698	128.476	0.645	117.407	0.677	125.622	0.729	115.513	0.718	123.159	0.718	123.694
	0.637	127.424	0.615	112.209	0.691	122.633	0.64	118.454	0.746	124.862	0.646	129.515	0.614	123.527	0.643	126.522	0.731	205.363	0.68	122.305	1.116	118.5	0.703	119.025	0.65	132.306	0.682	138.024	0.734	131.872	0.723	117.141	0.723	124.312
	0.642	122.91	0.62	144.389	0.701	148.343	0.65	115.796	0.759	124.59	0.651	118.766	0.623	117.52	0.648	119.805	0.735	210.961	0.685	128.771	1.13	136.588	0.708	134.661	0.659	135.733	0.687	131.852	0.744	124.967	0.728	130.037	0.728	130.615
	0.647	125.527	0.625	128.259	0.706	129.136	0.655	133.133	0.766	125.315	0.656	117.892	0.633	135.086	0.653	118.479	0.74	213.544	0.694	122.657	1.135	118.806	0.717	141.613	0.664	127.952	0.692	125.23	0.754	134.631	0.737	130.008	0.738	132.311
	0.652	116.716	0.63	120.321	0.717	135.601	0.659	122.38	0.771	126.841	0.661	131.832	0.637	133.078	0.658	118.568	0.754	199.542	0.699	116.733	1.151	128.133	0.722	127.565	0.674	130.389	0.697	132.537	0.763	111.684	0.747	125.267	0.741	125.656
	0.657	128.946	0.634	137.55	0.725	142.588	0.664	108.417	0.78	129.208	0.671	129.001	0.642	126.071	0.663	116.509	0.76	210.332	0.703	122.85	1.159	125.369	0.727	129.274	0.679	130.263	0.701	141.999	0.773	130.989	0.76	121.095	0.751	125.365
	0.662	135.009	0.639	132.38	0.735	123.875	0.669	120.797	0.785	127.805	0.676	126.415	0.653	125.234	0.673	141.898	0.77	199.754	0.708	125.414	1.174	124.554	0.732	127.293	0.689	121.95	0.706	133.773	0.778	129.411	0.767	119.604	0.756	123.506
	0.671	128.503	0.644	119.424	0.745	124.122	0.674	117.852	0.79	133.566	0.681	128.685	0.657	122.436	0.678	125.878	0.774	203.106	0.713	109.554	1.183	133.68	0.744	125.579	0.697	121.973	0.716	125.73	0.788	126.3	0.772	116.752	0.766	124.785
	0.677	117.454	0.648	122.326	0.75	126.619	0.679	114.686	0.795	140.167	0.69	132.284	0.662	118.903	0.682	116.037	0.779	208.789	0.718	128.412	1.198	130.395	0.751	132.046	0.703	133.078	0.721	129.845	0.793	140.812	0.78	140.819	0.771	128.957
	0.686	110.087	0.662	123.303	0.755	143.13	0.684	126.045	0.8	141.157	0.695	121.102	0.667	124.314	0.692	122.807	0.789	206.148	0.723	116.606	1.202	124.901	0.756	128.531	0.708	118.556	0.731	140.1	0.798	133.823	0.785	128.428	0.776	123.902
	0.691	111.8	0.668	117.412	0.764	127.561	0.694	116.593	0.805	137.486	0.7	110.206	0.672	128.638	0.697	116.742	0.799	191.823	0.728	124.924	1.207	130.808	0.766	138.904	0.713	123.483	0.74	122.49	0.802	128.724	0.795	123.98	0.781	120.546
	0.696	119.83	0.673	118.854	0.769	128.632	0.699	136.205	0.81	135.186	0.705	113.257	0.681	118.631	0.711	119.63	0.804	207.442	0.732	121.085	1.222	114.397	0.771	119.103	0.718	124.889	0.75	123.564	0.807	120.649	0.805	114.404	0.785	121.026
	0.701	127.962	0.682	131.19	0.774	131.63	0.707	119.619	0.815	130.952	0.716	118.585	0.686	115.96	0.718	125.593	0.814	204.314	0.737	127.982	1.227	133.222	0.776	126.932	0.723	119.674	0.759	132.167	0.812	127.973	0.815	116.7	0.798	111.682
	0.706	129.495	0.687	124.091	0.784	130.966	0.712	122.081	0.819	124.745	0.724	124.479	0.691	132.645	0.721	115.675	0.818	190.212	0.742	122.75	1.232	130.714	0.781	129.584	0.733	125.639	0.764	129.472	0.824	131.279	0.824	116.472	0.807	129.239
	0.716	124.881	0.692	127.317	0.792	139.01	0.717	125.922	0.824	120.851	0.734	137.632	0.696	126.167	0.726	128.24	0.823	214.083	0.747	128.949	1.244	128.114	0.786	121.447	0.737	129.747	0.769	134.518	0.833	124.285	0.829	113.025	0.815	129.732
	0.72	126.398	0.697	127.455	0.799	129.428	0.722	130.039	0.829	134.782	0.739	126.187	0.706	119.877	0.731	125.083	0.833	201.589	0.752	134.11	1.251	125.283	0.791	134.84	0.742	141.921	0.779	128.954	0.841	123.739	0.834	128.497	0.824	127.284
	0.724	121.267	0.702	132.392	0.803	131.994	0.727	128.283	0.834	130.345	0.749	125.84	0.716	124.468	0.735	140.939	0.837	204.916	0.757	126.962	1.261	140.517	0.795	126.282	0.746	138.38	0.788	125.464	0.845	121.287	0.844	119.34	0.834	126.862
	0.729	115.302	0.707	135.384	0.808	123.257	0.732	117.097	0.839	130.687	0.753	127.106	0.72	125	0.74	132.589	0.847	208.418	0.762	145.37	1.271	132.586	0.8	125.591	0.756	146.014	0.798	118.602	0.85	127.183	0.849	127.005	0.839	130.332
	0.734	118.075	0.712	126.104	0.813	123.603	0.737	123.45	0.844	133.646	0.758	124.579	0.73	115.076	0.745	125.679	0.852	212.357	0.767	126.596	1.281	138.953	0.81	131.327	0.766	127.002	0.803	141.695	0.855	126.837	0.854	131.097	0.849	144.784
	0.739	126.103	0.716	132.264	0.818	123.843	0.741	135.589	0.849	133.561	0.763	130.443	0.735	115.016	0.75	114.387	0.861	204.393	0.776	132.86	1.295	128.784	0.815	131.732	0.773	128.987	0.813	118.864	0.865	119.338	0.859	134.231	0.859	116.576
	0.749	121.052	0.726	134.617	0.823	114.478	0.746	116.995	0.854	132.48	0.767	132.145	0.74	125.601	0.755	121.585	0.871	198.995	0.782	122.909	1.299	127.028	0.82	123.75	0.781	120.37	0.823	138.022	0.87	131.39	0.872	129.467	0.868	116.486
	0.759	115.387	0.731	124.815	0.832	126.319	0.751	119.91	0.859	126.152	0.772	135.577	0.75	116.303	0.764	108.392	0.876	196.267	0.786	128.046	1.309	122.741	0.825	133.376	0.785	124.462	0.827	121.692	0.875	129.582	0.878	126.545	0.873	119.284
	0.763	128.725	0.736	126.411	0.837	112.574	0.756	119.981	0.865	130.022	0.777	126.834	0.755	120.566	0.769	115.412	0.886	189.845	0.791	120.392	1.319	126	0.829	127.919	0.79	124.457	0.837	133.797	0.884	132.797	0.883	114.767	0.883	134.906
	0.773	119.785	0.741	124.362	0.842	122.338	0.761	129.601	0.872	123.022	0.782	123.37	0.764	125.775	0.774	99.485	0.891	207.897	0.796	119.899	1.333	117.784	0.834	128.343	0.8	133.741	0.847	140.069	0.889	114.812	0.888	117.096	0.89	120.862
	0.778	137.577	0.746	125.356	0.851	123.734	0.766	116.699	0.877	134.732	0.787	116.604	0.769	126.63	0.784	125.178	0.9	202.225	0.801	121.277	1.348	125.731	0.848	132.288	0.805	129.681	0.858	129.037	0.894	129.821	0.898	126.991	0.898	118.783
	0.792	122.831	0.751	121.264	0.856	124.068	0.771	120.046	0.887	125.17	0.792	129.227	0.776	125.123	0.789	120.772	0.905	210.028	0.806	127.874	1.363	117.828	0.854	128.736	0.81	127.386	0.866	124.199	0.899	130.402	0.902	128.647	0.902	131.229
	0.799	120.794	0.763	104.832	0.861	125.606	0.776	128.826	0.897	131.302	0.797	118.761	0.784	130.383	0.794	121.231	0.91	203.517	0.811	124.858	1.379	125.942	0.863	132.376	0.815	122.986	0.871	128.614	0.904	129.931	0.907	126.352	0.907	133.583
	0.803	124.721	0.77	125.552	0.866	132.13	0.781	125.306	0.906	125.629	0.802	127.163	0.793	121.682	0.799	114.558	0.92	209.23	0.815	117.636	1.392	120.053	0.868	138.788	0.82	127.715	0.88	137.471	0.909	140.459	0.912	129.717	0.911	119.644
	0.807	124.595	0.775	121.728	0.876	120.86	0.785	113.148	0.911	130.948	0.806	126.87	0.798	126.781	0.808	129.092	0.925	196.974	0.82	125.598	1.407	128.627	0.873	123.706	0.829	116.043	0.886	129.478	0.914	120.394	0.921	133.231	0.921	119.559
	0.812	114.687	0.78	123.564	0.886	115.901	0.79	117.528	0.916	134.587	0.819	141.117	0.802	120.921	0.814	128.856	0.93	189.196	0.825	124.348	1.421	118.002	0.877	121.309	0.834	122.165	0.891	125.164	0.919	132.123	0.926	134.318	0.931	117.294
	0.822	127.331	0.784	122.78	0.895	123.774	0.795	122.047	0.921	138.45	0.826	119.811	0.807	144.082	0.823	127.715	0.935	201.765	0.829	126.778	1.426	127.209	0.882	114.996	0.839	118.979	0.895	134.338	0.928	125.92	0.936	127.585	0.936	118.971
	0.827	118.091	0.789	124.697	0.905	123.369	0.802	129.381	0.926	131.174	0.831	122.364	0.812	119.125	0.833	122.66	0.94	198.29	0.834	125.304	1.44	134.864	0.887	119.802	0.844	125.628	0.9	132.549	0.933	125.602	0.945	128.928	0.941	119.536
	0.837	126.962	0.794	129.945	0.915	113.816	0.81	115.084	0.931	127.438	0.836	123.493	0.817	125.807	0.838	128.865	0.949	196.161	0.839	131.132	1.445	132.795	0.892	141.437	0.854	123.768	0.905	136.117	0.938	118.151	0.955	139.24	0.946	115.254
	0.846	121.655	0.799	125.666	0.92	122.247	0.815	131.003	0.936	132.026	0.841	123.353	0.827	134.03	0.843	135.233	0.958	199.965	0.845	126.24	1.46	134.285	0.897	131.418	0.859	127.682	0.909	137.11	0.952	118.602	0.969	125.612	0.95	127.279
	0.851	118.783	0.803	115.735	0.929	131.989	0.824	123.024	0.941	134.433	0.846	118.923	0.832	121.149	0.847	118.623	0.964	197.594	0.849	124.147	1.466	126.42	0.907	137.744	0.864	134.812	0.914	136.155	0.958	130.48	0.975	130.76	0.955	123.764
	0.856	112.683	0.808	115.437	0.934	120.692	0.834	126.378	0.945	136.019	0.85	125.988	0.837	116.602	0.852	129.731	0.974	202.324	0.854	110.591	1.479	113.562	0.917	124.256	0.868	122.26	0.919	141.738	0.963	130.088	0.98	140.816	0.96	138.343
	0.861	119.466	0.813	131.554	0.944	133.486	0.839	122.607	0.957	119.465	0.855	122.281	0.842	112.639	0.857	128.344	0.979	203.953	0.858	134.18	1.493	115.773	0.921	127.383	0.877	106.82	0.929	141.008	0.967	122.091	0.989	121.142	0.965	131.722
	0.873	120.383	0.818	128.096	0.949	119.188	0.843	128.314	0.965	120.584	0.86	144.055	0.846	130.684	0.862	131.783	0.983	211.573	0.863	124.089	1.498	124.428	0.926	128.414	0.882	114.227	0.934	129.138	0.976	131.234	0.994	123.476	0.97	129.88
	0.88	119.1	0.823	135.448	0.954	124.762	0.848	135.052	0.97	120.774	0.865	127.899	0.851	115.933	0.866	122.796	0.987	199.816	0.87	124.788	1.503	126.462	0.931	137.554	0.887	123.542	0.939	140.186	0.981	117.531	0.999	127.107	0.975	120.082
	0.885	122.725	0.828	131.229	0.964	134.512	0.853	122.282	0.975	141.31	0.87	138.225	0.856	114.374	0.876	134.604	0.992	205.295	0.878	132.619	1.518	120.273	0.941	129.99	0.892	127.08	0.949	139.966	0.991	125.126	1.009	124.12	0.985	139.081
	0.894	121.968	0.833	138.021	0.968	129.753	0.858	118.453	0.98	122.587	0.875	123.984	0.861	129.16	0.881	126.1	0.997	205.579	0.883	126.813	1.533	124.81	0.951	130.972	0.9	136.182	0.958	140.59	0.996	120.615	1.014	113.819	0.994	117.018
	0.899	122.82	0.838	125.821	0.972	126.463	0.863	127.257	0.984	141.39	0.88	132.938	0.866	115.503	0.886	120.053	1.007	205.001	0.893	128.227	1.537	122.108	0.956	129.352	0.908	128.358	0.968	132.183	1.001	121.555	1.019	141.575	0.999	122.129
	0.909	119.702	0.842	132.331	0.985	121.688	0.867	118.135	0.989	133.636	0.885	135.273	0.871	128.379	0.89	116.79	1.012	208.283	0.897	123.999	1.542	132.67	0.96	139.023	0.911	130.972	0.973	134.388	1.01	124.062	1.024	124.539	1.009	138.905
	0.914	128.157	0.847	136.215	0.992	124.929	0.872	119.326	0.994	130.401	0.889	125.595	0.876	123.356	0.895	118.304	1.017	208.605	0.902	119.287	1.557	115.946	0.971	130.606	0.916	122.613	0.978	134.129	1.02	130.62	1.028	113.837	1.014	139.906
	0.919	128.956	0.852	113.674	0.997	120.329	0.877	132.068	0.999	132.905	0.894	132.206	0.881	122.88	0.9	108.756	1.022	213.186	0.907	122.627	1.567	124.693	0.979	126.324	0.921	123.517	0.983	133.599	1.025	120.474	1.038	118.192	1.018	127.752
	0.924	124.406	0.857	133.632	1.002	133.025	0.882	129.332	1.003	124.901	0.903	127.225	0.885	110.882	0.905	132.663	1.031	204.281	0.912	127.064	1.576	125.95	0.984	121.135	0.926	123.169	0.992	127.071	1.035	129.957	1.048	133.007	1.029	129.058
	0.929	118.51	0.862	137.055	1.007	123.018	0.887	124.444	1.008	129.48	0.908	118.262	0.895	122.493	0.91	111.421	1.041	212.215	0.917	124.525	1.591	130.179	0.994	126.637	0.931	135.573	1.002	130.534	1.04	126.816	1.058	129.387	1.037	120.261
	0.933	119.652	0.867	132.292	1.016	123.068	0.892	121.184	1.013	128.028	0.913	123.944	0.905	118.042	0.92	122.778	1.051	208.618	0.922	124.157	1.605	126.03	1.003	122.104	0.936	137.531	1.007	133.368	1.045	137.909	1.068	118.927	1.047	129.752
	0.938	123.615	0.872	123.416	1.021	124.847	0.902	124.715	1.018	116.512	0.918	120.814	0.915	117.405	0.925	122.474	1.061	198.464	0.927	123.648	1.61	121.218	1.008	135.452	0.941	136.857	1.016	131.538	1.05	127.285	1.079	122.86	1.052	130.881
	0.943	130.289	0.883	123.729	1.031	126.304	0.911	114.395	1.023	115.001	0.931	130.357	0.919	123.36	0.93	129.704	1.066	209.514	0.932	123.944	1.615	126.161	1.013	127.725	0.946	112.473	1.022	117.157	1.059	124.842	1.086	116.839	1.057	126.093
	0.948	125.812	0.891	117.889	1.036	129.414	0.916	110.546	1.027	120.992	0.937	124.297	0.924	125.006	0.939	136.638	1.07	210.893	0.937	131.179	1.619	128.373	1.023	118.892	0.951	128.691	1.026	132.158	1.064	126.202	1.091	119.096	1.062	124.754
	0.953	119.678	0.896	128.868	1.046	126	0.921	113.147	1.032	123.486	0.942	136.558	0.933	131.947	0.949	117.43	1.075	198.177	0.941	112.867	1.624	121.699	1.028	125.817	0.96	123.727	1.031	134.314	1.069	121.123	1.096	133.487	1.072	125.47
	0.958	120.043	0.901	122.417	1.051	131.843	0.926	122.621	1.037	133.597	0.952	123.402	0.938	117.944	0.954	113.282	1.08	199.47	0.951	126.473	1.639	128.425	1.033	126.936	0.965	121.297	1.035	123.429	1.074	120.341	1.101	124.603	1.076	129.669
	0.963	119.358	0.906	123.953	1.055	121.593	0.931	126.298	1.042	136.108	0.957	113.578	0.948	121.029	0.959	127.284	1.085	200.851	0.961	121.903	1.644	129.988	1.038	120.976	0.97	126.24	1.045	134.53	1.084	123.149	1.106	128.815	1.081	120.14
	0.975	121.232	0.911	118.275	1.065	130.909	0.936	122.721	1.047	131.566	0.962	112.24	0.958	117.553	0.964	117.638	1.09	205.847	0.966	125.47	1.649	136.218	1.05	136.83	0.975	124.27	1.058	124.26	1.089	121.423	1.115	117.575	1.086	125.456
	0.983	116.637	0.916	133.174	1.07	119.075	0.941	129.384	1.06	132.913	0.967	126.82	0.968	126.176	0.969	115.529	1.1	221.492	0.976	129.07	1.663	129.186	1.057	124.577	0.985	118.888	1.065	117.921	1.093	118.894	1.125	139.539	1.1	132.59
	0.987	122.574	0.921	116.335	1.075	121.662	0.95	121.075	1.067	122.455	0.976	122.884	0.977	120.299	0.978	109.372	1.105	205.996	0.985	121.17	1.679	132.396	1.062	125.643	0.99	108.613	1.07	123.703	1.098	124.672	1.13	138.737	1.107	124.657
	0.992	121.186	0.924	134.06	1.08	130.939	0.955	127.71	1.071	129.727	0.986	124.409	0.982	125.775	0.983	122.275	1.109	214.024	0.989	131.055	1.693	129.92	1.067	116.83	0.994	135.032	1.074	128.443	1.108	123.236	1.135	125.553	1.111	125.177
	0.997	116.92	0.929	126.134	1.09	122.649	0.96	119.086	1.081	134.234	0.991	137.704	0.987	121.675	0.993	124.676	1.114	214.335	0.994	121.467	1.707	123.975	1.072	118.849	1.007	121.825	1.079	131.555	1.112	114.276	1.14	124.105	1.12	137.268
	1.001	120.484	0.934	112.028	1.095	129.364	0.97	127.764	1.086	131.372	0.996	117.47	0.997	118.013	1.002	134.311	1.118	209.614	1.004	133.281	1.721	132.934	1.077	125.281	1.013	125.168	1.084	133.607	1.117	118.388	1.145	125.54	1.125	136.817
	1.006	137.813	0.939	139.647	1.1	130.218	0.975	123.307	1.091	115.989	1.001	135.647	1.002	134.212	1.013	139.453	1.124	203.753	1.009	113.805	1.736	143.11	1.082	122.214	1.018	132.057	1.089	133.769	1.122	121.223	1.154	128.461	1.13	113.927
	1.011	120.898	0.944	130.731	1.108	131.818	0.979	123.424	1.096	116.513	1.006	130.416	1.007	129.634	1.021	139.535	1.128	194.732	1.019	125.589	1.75	121.273	1.086	122.509	1.023	124.456	1.094	126.995	1.127	128.095	1.159	125.643	1.135	136.215
	1.015	119.688	0.949	134.78	1.113	127.957	0.984	118.856	1.101	137.983	1.011	128.638	1.011	117.149	1.028	118.992	1.133	201.548	1.023	120.693	1.765	128.985	1.091	122.78	1.028	122.222	1.099	133.159	1.132	123.222	1.164	126.917	1.14	131.584
	1.021	116.382	0.954	122.952	1.118	121.669	0.989	123.499	1.106	132.182	1.015	127.664	1.023	122.922	1.036	125.521	1.147	192.819	1.028	122.551	1.78	137.369	1.096	142.887	1.037	123.021	1.104	122.871	1.136	123.724	1.169	117.3	1.15	129.158
	1.025	128.995	0.959	124.927	1.123	124.232	0.993	124.113	1.115	115.545	1.02	133.867	1.031	120.464	1.041	118.878	1.152	204.881	1.038	116.131	1.786	139.455	1.101	127.059	1.042	122.142	1.109	134.534	1.15	126.971	1.18	127.705	1.159	120.356
	1.03	136.625	0.964	132.979	1.128	127.997	1.003	124.301	1.12	138.593	1.025	116.128	1.041	124.237	1.051	109.283	1.157	204.665	1.043	122.332	1.794	119.353	1.106	135.569	1.047	134.739	1.114	141.376	1.156	118.353	1.189	121.623	1.163	132.403
	1.035	136.277	0.968	135.152	1.133	129	1.008	119.883	1.125	129.044	1.035	126.766	1.051	130.563	1.055	135.03	1.167	215.566	1.053	122.653	1.799	120.726	1.115	137.176	1.052	113.511	1.118	127.158	1.166	130.077	1.194	119.063	1.168	125.431
	1.04	122.866	0.982	123.394	1.142	124.788	1.02	115.214	1.135	129.426	1.039	140.363	1.055	131.464	1.065	118.287	1.172	207.558	1.058	135.375	1.814	117.85	1.12	119.018	1.057	139.044	1.123	113.223	1.171	130.825	1.198	124.185	1.173	131.226
	1.045	128.1	0.989	129.255	1.147	122.588	1.028	128.209	1.139	131.003	1.045	138.251	1.059	119.002	1.07	131.091	1.182	213.294	1.063	135.044	1.819	118.186	1.125	133.543	1.062	127.252	1.128	139.23	1.175	136.06	1.203	118.965	1.178	129.766
	1.05	123.235	0.993	127.93	1.157	133.307	1.032	126.357	1.144	125.502	1.054	130.338	1.064	120.348	1.075	117.407	1.187	203.284	1.067	124.376	1.824	119.544	1.129	127.248	1.072	130.966	1.133	143.091	1.18	129.529	1.212	120.919	1.183	115.665
	1.054	137.409	0.998	130.885	1.162	125.173	1.037	128.103	1.149	124.115	1.058	128.078	1.069	111.496	1.085	121.162	1.191	201.463	1.077	131.165	1.838	128.008	1.134	138.505	1.076	118.104	1.138	126.128	1.185	141.115	1.222	122.114	1.188	128.393
	1.059	133.711	1.003	122.761	1.167	136.147	1.042	130.119	1.153	131.627	1.063	127.92	1.079	117.182	1.09	120.791	1.196	209.351	1.089	137.264	1.843	123.8	1.139	136.519	1.081	130.858	1.145	128.647	1.19	132.875	1.232	124.615	1.198	125.078
	1.064	136.54	1.007	128.175	1.172	132.234	1.047	136.925	1.158	132.948	1.068	130.994	1.084	117.12	1.095	119.912	1.201	209.597	1.097	134.389	1.848	120.457	1.149	132.766	1.086	125.75	1.153	119.821	1.2	130.686	1.236	123.405	1.207	122.793
	1.069	125.166	1.012	123.49	1.177	131.47	1.052	127.17	1.169	115.391	1.073	128.55	1.089	134.322	1.099	127.051	1.206	212.268	1.102	117.746	1.863	134.741	1.154	133.956	1.091	128.743	1.156	109.65	1.21	126.839	1.241	116.999	1.212	129.098
	1.074	123.282	1.017	129.956	1.189	121.169	1.057	126.638	1.173	136.763	1.083	122.915	1.093	123.77	1.104	120.497	1.211	201.475	1.106	119.443	1.876	125.489	1.159	130.353	1.101	133.696	1.161	134.228	1.219	126.336	1.246	127.981	1.217	139.984
	1.079	114.542	1.022	130.019	1.197	113.337	1.067	125.243	1.178	124.634	1.093	128.947	1.098	135.046	1.116	130.175	1.216	197.04	1.11	126.879	1.891	127.808	1.168	129.403	1.106	141.599	1.166	131.979	1.224	125.53	1.251	124.477	1.222	131.618
	1.092	132.088	1.027	132.722	1.206	127.601	1.072	117.007	1.188	135.73	1.098	130.469	1.103	132.088	1.124	128.655	1.221	196.092	1.115	121.912	1.898	134.078	1.18	118.916	1.116	140.497	1.171	124.346	1.234	130.174	1.256	125.738	1.232	124.235
	1.098	128.998	1.032	126.437	1.211	121.034	1.076	129.411	1.192	124.76	1.107	127.85	1.108	125.396	1.129	129.627	1.226	195.678	1.12	116.299	1.91	135.125	1.188	141.354	1.125	133.182	1.176	125.356	1.239	131.722	1.261	123.306	1.241	132.586
	1.103	118.233	1.037	133.044	1.22	121.982	1.086	118.276	1.197	126.451	1.117	127.476	1.113	120.002	1.134	116.432	1.231	198.184	1.13	117.587	1.915	130.283	1.193	129.63	1.132	129.135	1.181	122.474	1.248	137.597	1.266	140.281	1.246	121.326
	1.108	116.009	1.042	115.849	1.225	126.343	1.091	121.255	1.202	114.384	1.127	132.304	1.118	111.985	1.138	120.773	1.235	205.605	1.14	121.795	1.92	123.702	1.198	129.526	1.14	130.854	1.186	126.822	1.253	129.63	1.276	126.933	1.251	124.717
	1.113	108.561	1.047	111.007	1.23	128.516	1.096	109.106	1.207	143.62	1.137	122.66	1.123	114.239	1.143	132.703	1.24	204.462	1.145	129.799	1.925	137.325	1.203	114.592	1.145	138.601	1.191	132.286	1.258	124.735	1.28	123.056	1.256	128.863
	1.118	121.135	1.051	120.292	1.24	125.393	1.101	126.674	1.212	124.408	1.146	119.171	1.128	116.854	1.148	131.789	1.25	198.817	1.149	133.396	1.93	125.151	1.208	127.712	1.15	127.006	1.196	128.271	1.272	129.411	1.292	114.263	1.261	124.789
	1.128	125.975	1.056	128.047	1.245	148.637	1.106	120.66	1.217	119.885	1.156	124.074	1.137	116.768	1.157	121.929	1.26	203.794	1.159	127.986	1.945	141.857	1.212	125.717	1.159	130.518	1.2	125.938	1.277	116.397	1.3	126.639	1.266	125.186
	1.137	124.705	1.061	116.427	1.254	128.965	1.115	121.34	1.222	124.459	1.161	137.956	1.143	122.733	1.167	126.255	1.269	203.066	1.164	128.631	1.95	140.519	1.217	126.518	1.163	124.513	1.205	125.199	1.282	130.255	1.305	130.102	1.271	131.423
	1.142	130.945	1.065	106.033	1.259	126.559	1.126	117.019	1.227	127.291	1.166	128.113	1.152	124.409	1.177	136.923	1.274	213.484	1.174	131.88	1.954	126.077	1.227	130.379	1.168	133.884	1.21	129.714	1.288	126.458	1.31	119.971	1.281	125.989
	1.152	120.442	1.07	115.115	1.263	116.622	1.134	122.466	1.236	114.386	1.171	118.387	1.157	130.933	1.186	133.482	1.278	200.746	1.187	140.634	1.959	125.32	1.232	119.401	1.173	130.974	1.215	133.424	1.292	119.697	1.315	115.562	1.285	128.075
	1.157	121.76	1.08	129.543	1.273	130.261	1.139	132.82	1.241	122.085	1.18	121.709	1.162	119.333	1.196	123.91	1.288	199.887	1.193	130.889	1.974	133.855	1.242	127.986	1.178	135.884	1.22	131.206	1.297	134.507	1.324	121.36	1.295	129.084
	1.161	133.56	1.085	115.76	1.283	128.032	1.144	108.47	1.246	147.438	1.184	130.188	1.167	117.004	1.201	119.915	1.293	202.284	1.198	128.69	1.979	119.427	1.246	125.072	1.191	126.311	1.225	121.92	1.301	130.792	1.329	122.189	1.3	134.98
	1.166	122.499	1.098	119.322	1.293	123.417	1.149	109.035	1.256	121.529	1.189	139.884	1.177	127.049	1.206	133.005	1.303	197.77	1.203	126.099	1.984	135.209	1.251	127.398	1.198	140.797	1.23	129.146	1.306	128.244	1.338	123.229	1.311	127.826
	1.178	129.07	1.106	124.035	1.303	116.033	1.158	129.772	1.261	134.441	1.194	121.858	1.18	133.608	1.211	140.315	1.313	203.044	1.208	132.901	1.998	131.028	1.259	126.959	1.207	131.278	1.235	139.444	1.311	115.845	1.343	125.699	1.314	121.422
	1.185	136.015	1.114	117.007	1.308	130.06	1.163	116.064	1.266	136.075	1.199	134.431	1.186	126.069	1.216	130.358	1.317	210.189	1.213	133.06	2.008	119.398	1.265	135.418	1.212	135.085	1.248	121.443	1.316	126.906	1.348	121.909	1.319	131.701
	1.195	121.767	1.124	121.16	1.317	122.831	1.168	124.347	1.271	120.595	1.209	126.755	1.195	114.739	1.225	139.381	1.322	214.489	1.218	128.999	2.022	131.682	1.27	130.648	1.217	141.388	1.255	137.507	1.321	126.492	1.353	119.42	1.328	116.44
	1.205	128.58	1.129	120.242	1.322	124.002	1.178	111.404	1.279	128.016	1.219	125.615	1.205	122.774	1.235	138.103	1.327	204.676	1.228	120.338	2.027	127.629	1.275	129.956	1.222	132.367	1.259	121.657	1.326	130.985	1.358	119.154	1.333	138.34
	1.215	120.767	1.133	127.333	1.327	127.887	1.183	127.031	1.291	133.338	1.228	125.342	1.215	126.489	1.24	128.922	1.337	206.705	1.237	127.723	2.033	122.68	1.28	144.326	1.227	128.619	1.264	127.167	1.331	124.033	1.367	126.342	1.343	133.235
	1.22	133.411	1.143	119.506	1.337	137.994	1.188	126.846	1.299	139.192	1.238	131.318	1.219	127.076	1.245	134.422	1.347	201.024	1.241	113.706	2.036	120.449	1.285	139.946	1.232	124.503	1.269	125.551	1.336	120.062	1.377	127.952	1.348	126.242
	1.229	129.211	1.153	123.061	1.342	120.345	1.198	124.939	1.304	128.98	1.243	121.45	1.229	122.671	1.25	133.197	1.357	193.037	1.246	132.452	2.051	126.015	1.29	126.474	1.242	132.185	1.274	123.272	1.341	125.283	1.387	126.693	1.358	129.14
	1.234	126.485	1.158	121.491	1.351	118.376	1.202	122.64	1.314	132.59	1.248	118.125	1.234	136.527	1.255	131.835	1.366	198.754	1.251	123.488	2.066	135.435	1.294	131.535	1.251	136.32	1.283	112.576	1.345	136.493	1.397	117.488	1.367	127.189
	1.244	127.253	1.163	120.371	1.361	121.353	1.212	123.558	1.318	124.925	1.258	124.496	1.239	125.089	1.264	123.568	1.376	204.127	1.256	132.732	2.071	129.688	1.299	125.156	1.256	134.795	1.288	125.022	1.35	125.307	1.402	125.298	1.372	132.624
	1.249	130.379	1.168	132.735	1.366	121.43	1.217	120.117	1.323	132.583	1.263	132.331	1.249	121.476	1.269	126.61	1.386	205.322	1.261	130.486	2.075	137.111	1.309	120.849	1.266	137.409	1.292	134.801	1.355	137.062	1.406	127.804	1.377	129.84
	1.259	139.33	1.178	119.391	1.371	123.918	1.227	128.059	1.328	133.963	1.272	119.608	1.262	127.545	1.274	120.115	1.391	205.75	1.266	123.78	2.08	130.762	1.314	125.352	1.271	134.171	1.303	124.56	1.36	123.875	1.411	128.26	1.382	129.568
	1.263	126.827	1.187	116.517	1.376	126.203	1.232	128.448	1.338	126.868	1.277	124.138	1.269	124.697	1.279	138.026	1.396	210.081	1.271	136.206	2.085	124.644	1.319	143.743	1.281	130.087	1.313	132.243	1.365	134.895	1.416	112.815	1.387	118.459
	1.273	120.769	1.197	112.832	1.381	116.151	1.237	121.987	1.343	112.472	1.287	134.761	1.278	121.347	1.284	126.616	1.404	211.563	1.28	123.065	2.098	127.675	1.324	130.701	1.29	128.745	1.322	127.651	1.37	118.933	1.421	124.989	1.392	123.884
	1.278	130.061	1.206	128.958	1.385	138.196	1.247	116.807	1.348	130.059	1.292	128.356	1.283	123.719	1.289	123.174	1.409	204.481	1.287	128.76	2.105	119.943	1.329	136.293	1.294	143.742	1.334	136.924	1.375	138.876	1.431	122.588	1.397	121.534
	1.283	111.131	1.211	120.643	1.399	124.682	1.256	136.764	1.353	115.743	1.297	131.335	1.293	131.99	1.298	113.643	1.414	197.672	1.295	140.86	2.11	137.369	1.334	146.184	1.299	137.435	1.341	129.11	1.38	132.301	1.436	128.248	1.407	135.978
	1.293	121.459	1.216	133.18	1.405	118.209	1.26	136.149	1.358	129.609	1.306	127.94	1.298	113.405	1.303	121.658	1.419	207.841	1.3	129.728	2.124	132.129	1.338	130.946	1.312	138.778	1.346	137.083	1.384	119.829	1.441	118.242	1.416	117.036
	1.299	118.53	1.225	124.369	1.409	127.692	1.27	118.291	1.37	127.749	1.315	129.527	1.307	117.423	1.312	127.884	1.424	208.011	1.305	142.811	2.139	114.632	1.343	133.612	1.319	128.769	1.351	125.508	1.389	130.305	1.45	114.869	1.421	135.279
	1.303	131.544	1.235	126.923	1.414	135.65	1.275	112.079	1.377	126.072	1.32	133.657	1.317	116.111	1.322	133.611	1.429	180.725	1.314	119.886	2.144	135.499	1.348	145.895	1.324	136.463	1.356	132.31	1.4	126.364	1.455	130.318	1.426	121.825
	1.306	119.821	1.24	127.204	1.424	126.365	1.28	129.712	1.382	125.813	1.33	123.988	1.329	131.347	1.329	127.36	1.434	195.305	1.319	124.854	2.149	145.81	1.353	140.377	1.333	127.497	1.361	134.264	1.408	124.509	1.46	135.169	1.431	126.975
	1.311	135.128	1.245	120.514	1.428	143.868	1.284	119.282	1.387	134.957	1.335	119.774	1.337	119.224	1.338	118.063	1.439	205.825	1.329	132.781	2.153	135.653	1.358	127.386	1.338	121.027	1.37	122.815	1.414	131.386	1.465	122.989	1.441	117.997
	1.321	119.842	1.255	122.52	1.438	128.865	1.294	128.949	1.397	128.94	1.34	128.504	1.341	121.39	1.342	127.978	1.448	193.573	1.339	121.614	2.158	128.316	1.363	129.597	1.343	136.149	1.375	130.945	1.423	128.86	1.47	128.355	1.445	123.646
	1.326	127.86	1.259	126.376	1.443	124.86	1.299	136.377	1.401	131.783	1.345	126.159	1.345	125.223	1.346	116.387	1.455	205.59	1.344	129.03	2.163	115.026	1.373	136.003	1.348	128.694	1.38	133.718	1.427	128.413	1.484	121.716	1.449	127.605
	1.331	134.996	1.264	124.109	1.448	128.814	1.309	129.348	1.411	143.125	1.354	143.964	1.35	124.928	1.351	111.449	1.463	206.024	1.349	127.489	2.177	113.851	1.377	125.923	1.358	136.186	1.39	135.09	1.432	127.57	1.489	123.727	1.455	118.332
	1.336	125.072	1.269	130.236	1.453	131.426	1.314	132.858	1.42	133.015	1.364	131.264	1.355	119.372	1.356	122.678	1.473	206.107	1.354	134.935	2.192	135.32	1.386	139.287	1.363	138.941	1.395	127.915	1.437	135.101	1.498	119.559	1.459	129.13
	1.341	118.961	1.282	127.548	1.458	131.663	1.327	123.467	1.425	123.77	1.369	124.689	1.36	135.871	1.361	119.279	1.478	205.561	1.358	131.24	2.206	119.736	1.396	130.654	1.372	120.592	1.4	132.745	1.442	136.01	1.503	119.167	1.464	125.41
	1.35	134.453	1.289	117.442	1.468	124.686	1.333	115.741	1.435	130.262	1.374	136.242	1.365	129.616	1.366	119.77	1.487	211.147	1.363	112.907	2.221	124.486	1.401	129.351	1.382	131.53	1.405	126.726	1.447	124.967	1.508	120.357	1.469	127.567
	1.36	123.348	1.294	117.957	1.472	132.593	1.338	114.561	1.44	128.504	1.379	131.955	1.37	116.4	1.371	122.82	1.492	199.525	1.368	128.061	2.226	125.782	1.406	128.571	1.387	136.966	1.414	121.994	1.452	122.161	1.518	131.902	1.474	120.969
	1.365	139.466	1.299	128.36	1.477	123.53	1.343	120.458	1.444	127.819	1.389	127.748	1.375	135.146	1.376	126.736	1.497	190.705	1.373	123.141	2.231	131.038	1.412	136.047	1.392	122.012	1.424	140.36	1.457	128.756	1.523	128.203	1.479	118.335
	1.37	137.205	1.303	132.434	1.482	141.674	1.348	110.445	1.454	123.286	1.393	126.053	1.38	126.377	1.381	135.97	1.502	203.069	1.378	125.456	2.245	129.882	1.416	114.85	1.404	144.886	1.429	127.499	1.462	126.546	1.527	119.956	1.484	130.167
	1.38	122.495	1.308	115.433	1.487	121.831	1.353	124.42	1.459	130.042	1.403	138.186	1.385	132.275	1.39	134.409	1.512	202.057	1.39	138.085	2.26	130.931	1.42	128.634	1.411	138.828	1.439	119.342	1.467	124.422	1.532	124.28	1.489	139.825
	1.387	122.654	1.313	125.377	1.492	122.481	1.358	118.097	1.464	127.971	1.408	113.713	1.389	133.43	1.395	128.332	1.517	203.082	1.397	121.523	2.275	120.921	1.425	126.957	1.416	134.564	1.448	135.616	1.471	130.505	1.537	124.585	1.493	143.359
	1.394	125.278	1.318	117.617	1.502	136.361	1.363	121.123	1.474	128.664	1.418	139.484	1.394	127.769	1.4	118.513	1.522	202.094	1.402	123.168	2.289	140.125	1.43	129.409	1.421	134.884	1.452	130.967	1.476	124.546	1.542	130.837	1.498	122.194
	1.404	124.711	1.323	122.132	1.512	125.966	1.367	114.245	1.484	129.528	1.423	128.561	1.399	132.991	1.405	124.252	1.531	206.344	1.411	124.133	2.303	122.854	1.435	142.019	1.43	131.849	1.462	127.915	1.486	134.18	1.547	135.819	1.503	139.5
	1.409	126.308	1.328	116.085	1.516	130.338	1.372	129.33	1.494	134.641	1.428	129.617	1.404	131.697	1.41	119.188	1.536	199.511	1.416	119.129	2.318	127.755	1.44	126.726	1.435	136.916	1.467	118.026	1.491	136.06	1.557	116.881	1.51	119.846
	1.414	120.986	1.333	117.565	1.525	124.046	1.377	121.424	1.503	129.94	1.438	123.352	1.409	123.514	1.421	125.236	1.541	189.629	1.421	127.136	2.328	124.15	1.445	125.865	1.44	129.693	1.472	128.833	1.496	128.628	1.562	118.238	1.519	127.729
	1.418	134.301	1.338	134.116	1.53	116.231	1.382	124.678	1.508	126.965	1.447	126.23	1.414	113.485	1.43	123.641	1.545	198.312	1.426	124.013	2.332	127.773	1.45	130.443	1.445	123.543	1.482	134.241	1.501	119.408	1.571	113.259	1.523	135.304
	1.423	119.431	1.342	129.773	1.535	116.915	1.387	119.466	1.513	110.304	1.452	118.959	1.419	119.908	1.433	124.836	1.555	196.573	1.436	120.009	2.347	136.656	1.455	135.111	1.454	124.912	1.491	123.388	1.506	131.307	1.576	117.813	1.528	128.864
	1.428	114.72	1.347	125.936	1.54	121.376	1.392	123.44	1.518	126.02	1.461	123.211	1.424	119.676	1.438	127.544	1.565	204.269	1.44	128.779	2.357	119.303	1.459	134.994	1.459	134.857	1.501	130.368	1.516	121.499	1.59	129.108	1.532	120.984
	1.432	136.537	1.351	141.619	1.545	122.613	1.402	123.001	1.523	127.822	1.471	133.609	1.428	121.997	1.443	117.613	1.574	205.169	1.445	122.854	2.362	126.361	1.464	125.352	1.464	129.961	1.506	139.087	1.525	123.972	1.596	120.119	1.537	130.457
	1.442	130.165	1.356	124.056	1.55	135.805	1.406	120.907	1.532	117.235	1.48	135.215	1.433	123.286	1.448	119.97	1.58	211.255	1.45	128.795	2.367	134.406	1.469	126.857	1.469	128.382	1.511	128.822	1.529	116.78	1.601	111.29	1.542	126.873
	1.447	145.279	1.361	131.426	1.559	135.162	1.41	131.108	1.537	110.889	1.485	139.946	1.446	109.696	1.453	114.568	1.584	197.655	1.46	123.082	2.371	127.855	1.474	126.013	1.474	123.432	1.521	126.535	1.535	124.901	1.606	121.443	1.547	127.727
	1.452	130.74	1.366	123.931	1.564	116.234	1.415	112.254	1.542	120.847	1.49	136.525	1.453	121.694	1.458	110.813	1.594	208.085	1.465	137.025	2.381	116.719	1.479	135.085	1.479	129.985	1.533	141.991	1.54	133.778	1.61	128.32	1.552	116.814
	1.462	127.072	1.38	131.427	1.569	131.78	1.42	114.232	1.547	123.928	1.495	139.513	1.458	117.589	1.463	131.74	1.599	212.374	1.47	130.601	2.386	124.402	1.484	137.579	1.484	133.824	1.545	134.226	1.544	125.799	1.615	122.578	1.557	114.617
	1.471	123.894	1.386	129.205	1.574	126.784	1.425	121.961	1.556	124.873	1.5	139.871	1.463	114.419	1.468	131.28	1.604	203.291	1.475	117.534	2.391	121.009	1.489	124.37	1.493	137.789	1.555	133.972	1.55	124.832	1.625	129.052	1.562	120.562
	1.476	131.215	1.39	126.574	1.579	139.886	1.43	124.777	1.561	126.533	1.505	132.798	1.468	113.765	1.472	117.556	1.608	206.875	1.485	113.095	2.396	132.82	1.494	127.371	1.503	135.585	1.56	122.428	1.553	128.777	1.629	133.416	1.567	130.699
	1.481	132.258	1.395	114.194	1.589	131.235	1.437	134.813	1.566	135.567	1.514	124.805	1.471	116.568	1.477	133.46	1.613	212.306	1.495	130.06	2.401	121.559	1.499	128.615	1.513	130.065	1.565	122.183	1.558	121.003	1.634	114.215	1.572	117.399
	1.486	130.657	1.405	124.623	1.594	132.72	1.445	125.113	1.576	129.575	1.519	123.99	1.476	113.156	1.482	116.274	1.618	216.229	1.499	130.458	2.406	125.353	1.503	120.81	1.518	138.984	1.57	124.345	1.563	137.085	1.639	126.549	1.576	125.174
	1.491	133.239	1.415	139.156	1.603	123.438	1.449	125.473	1.58	129.043	1.524	116.97	1.481	125.644	1.487	127.972	1.628	206.871	1.504	121.624	2.416	122.213	1.508	135.545	1.523	138.592	1.573	121.718	1.568	124.099	1.644	129.831	1.58	124.389
	1.496	133.321	1.42	116.019	1.608	135.457	1.454	129.411	1.585	117.513	1.529	117.81	1.491	106.563	1.492	122.08	1.633	199.404	1.509	117.001	2.42	125.151	1.513	121.238	1.528	140.203	1.578	130.997	1.582	124.364	1.649	129.429	1.586	123.444
	1.506	125.444	1.424	122.365	1.613	127.97	1.459	122.551	1.59	128.22	1.539	129.041	1.496	106.896	1.497	122.048	1.638	195.67	1.514	129.341	2.425	131.771	1.519	129.047	1.533	125.479	1.584	130.821	1.589	136.041	1.653	125.296	1.595	124.523
	1.512	141.052	1.429	136.425	1.618	125.117	1.464	134.494	1.595	119.457	1.546	134.617	1.501	121.794	1.502	129.684	1.648	219.317	1.519	124.641	2.439	124.34	1.528	130.89	1.537	122.872	1.593	136.599	1.592	130.526	1.663	127.717	1.6	129.749
	1.52	124.133	1.439	132.316	1.632	125.526	1.469	125.461	1.6	133.54	1.554	109.75	1.506	118.963	1.507	117.121	1.654	211.016	1.523	132.879	2.453	118.951	1.532	124.426	1.542	124.863	1.598	128.617	1.597	119.611	1.668	133.225	1.605	129.962
	1.53	135.272	1.449	120.211	1.638	121.287	1.474	134.019	1.605	113.298	1.558	119.044	1.51	116.228	1.512	127.871	1.662	196.95	1.527	129.683	2.468	124.137	1.537	122.024	1.547	128.988	1.603	128.776	1.602	125.907	1.673	131.403	1.612	128.401
	1.535	126.101	1.454	134.492	1.642	122.623	1.479	137.837	1.609	124.104	1.563	133.722	1.515	121.811	1.516	119.463	1.667	203.336	1.532	122.222	2.483	121.72	1.542	133.61	1.552	130.994	1.613	130.908	1.607	116.168	1.678	120.858	1.615	133.667
	1.54	128.527	1.459	129.632	1.647	126.303	1.484	126.368	1.619	132.531	1.568	118.231	1.52	123.571	1.523	118.611	1.672	201.171	1.538	148.457	2.492	131.506	1.546	123.649	1.557	137.493	1.622	123.352	1.612	118.277	1.691	119.709	1.619	128.995
	1.55	124.194	1.464	120.538	1.652	126.241	1.489	119.054	1.624	117.42	1.578	126.027	1.525	119.588	1.531	115.474	1.677	206.449	1.542	129.746	2.497	120.751	1.551	130.474	1.567	135.901	1.627	127.381	1.617	133.35	1.697	131.72	1.624	134.983
	1.559	119.801	1.473	124.528	1.657	128.482	1.493	113.023	1.629	118.812	1.583	125.51	1.53	127.467	1.536	139.532	1.682	202.384	1.547	125.396	2.512	120.825	1.556	117.932	1.571	129.199	1.632	123.154	1.622	139.907	1.702	136.797	1.629	126.171
	1.564	131.393	1.478	124.403	1.662	114.762	1.498	118.384	1.634	126.496	1.588	124.069	1.538	126.265	1.541	133.599	1.687	199.438	1.552	124.655	2.523	117.806	1.561	130.294	1.576	140.774	1.643	145.456	1.627	124.649	1.712	121.744	1.634	121.907
	1.568	119.264	1.482	134.087	1.666	121.982	1.503	122.017	1.639	131.539	1.592	124.307	1.545	133.813	1.546	131.379	1.695	205.048	1.557	127.214	2.536	120.994	1.566	135.538	1.58	124.525	1.652	138.95	1.632	118.065	1.722	135.482	1.639	119.501
	1.574	123.234	1.492	115.619	1.671	137.823	1.508	110.492	1.644	129.516	1.601	119.032	1.55	143.709	1.551	130.471	1.701	200.925	1.562	116.256	2.541	127.219	1.571	133.489	1.59	124.761	1.661	128.527	1.636	126.475	1.732	126.004	1.644	113.764
	1.586	126.776	1.502	121.436	1.676	114.607	1.513	122.996	1.649	134.683	1.606	132.406	1.554	121.969	1.555	131.723	1.71	203.922	1.566	119.282	2.546	119.933	1.576	130.902	1.598	149.674	1.666	112.969	1.641	135.511	1.736	129.498	1.649	120.404
	1.593	128.843	1.511	126.366	1.685	110.517	1.518	114.643	1.653	124.775	1.616	112.995	1.559	128.997	1.56	138.215	1.72	196.064	1.571	122.356	2.551	123.5	1.581	137.543	1.606	138.372	1.676	121.23	1.646	127.39	1.741	127.262	1.654	128.645
	1.597	129.356	1.516	125.774	1.69	121.243	1.529	110.614	1.663	117.616	1.621	122.169	1.564	131.124	1.565	130.935	1.725	202.142	1.576	133.694	2.556	113.142	1.585	127.864	1.615	128.125	1.681	127.651	1.651	137.816	1.746	126.847	1.658	139.536
	1.602	130.399	1.521	118.904	1.695	127.397	1.537	117.121	1.668	117.493	1.626	125.169	1.569	122.06	1.569	133.192	1.73	196.525	1.581	125.289	2.561	130.764	1.59	129.108	1.619	138.395	1.686	122.778	1.656	123.879	1.751	125.904	1.663	134.918
	1.607	124.001	1.526	116	1.709	138.665	1.541	132.17	1.673	138.122	1.636	118.802	1.574	129.306	1.574	127.989	1.734	207.418	1.586	132.403	2.566	131.352	1.595	133.242	1.624	121.159	1.691	128.654	1.661	131.176	1.756	122.525	1.668	128.498
	1.612	122.768	1.536	115.347	1.715	122.085	1.546	127.34	1.678	126.452	1.64	119.133	1.579	124.313	1.579	132.085	1.739	183.391	1.591	129.297	2.57	122.83	1.6	127.585	1.634	124.506	1.696	132.521	1.666	121.658	1.765	127.211	1.673	132.513
	1.617	123.254	1.546	123.365	1.724	144.194	1.551	130.849	1.683	122.477	1.645	126.207	1.584	119.115	1.585	120.694	1.749	206.878	1.596	123.882	2.575	129.077	1.605	127.286	1.644	129.89	1.7	115.069	1.67	120.734	1.77	117.343	1.678	124.474
	1.622	120.455	1.55	125.168	1.734	129.86	1.556	121.016	1.694	121.753	1.658	121.623	1.589	120.85	1.589	129.454	1.754	192.216	1.601	124.363	2.579	129.012	1.61	137.953	1.649	121.158	1.709	121.941	1.675	136.268	1.775	119.25	1.683	131.332
	1.627	119.754	1.56	106.153	1.739	134.24	1.561	126.483	1.701	133.937	1.665	123.056	1.593	116.456	1.594	133.212	1.759	194.842	1.606	120.591	2.594	140.932	1.615	127.274	1.654	122.067	1.714	131.544	1.68	119.592	1.784	126.263	1.688	121.796
	1.632	126.931	1.565	113.361	1.744	138.593	1.566	119.881	1.706	134.072	1.67	121.052	1.597	117.25	1.598	132.556	1.769	206.397	1.612	123.665	2.599	128.448	1.62	139.604	1.659	126.219	1.72	139.65	1.685	124.675	1.791	123.828	1.693	118.233
	1.641	130.395	1.57	108.244	1.754	120.392	1.571	134.131	1.716	119.67	1.675	123.283	1.602	126.076	1.603	126.737	1.778	209.852	1.621	126.486	2.615	117.347	1.625	127.536	1.668	119.559	1.725	125.549	1.695	132.23	1.799	137.969	1.698	124.639
	1.646	133.308	1.581	113.43	1.763	119.691	1.575	126.3	1.726	124.829	1.68	127.149	1.608	123.035	1.608	122.288	1.783	200.396	1.625	123.728	2.628	128.8	1.629	136.872	1.678	121.496	1.729	141.185	1.699	125.49	1.809	132.977	1.702	123.041
	1.656	128.1	1.59	118.115	1.768	126.478	1.58	125.389	1.735	124.339	1.689	127.95	1.613	116.61	1.613	139.494	1.793	207.068	1.63	126.533	2.643	132.581	1.634	129.248	1.683	129.296	1.734	127.304	1.704	121.115	1.814	122.413	1.707	131.554
	1.666	129.792	1.594	127.753	1.773	119.801	1.585	135.041	1.74	128.916	1.699	116.096	1.617	118.34	1.618	128.282	1.798	209.652	1.635	114.047	2.658	133.72	1.646	127.601	1.688	145.464	1.739	124.119	1.709	124.191	1.819	123.929	1.712	136.765
	1.676	114.953	1.599	114.62	1.778	122.861	1.59	113.997	1.745	137.356	1.709	122.658	1.622	130.286	1.623	120.554	1.803	198.524	1.64	119.801	2.662	130.717	1.654	137.933	1.693	131.172	1.748	132.8	1.714	122.586	1.823	131.619	1.718	130.75
	1.68	117.552	1.604	124.605	1.783	122.101	1.595	129.956	1.75	126.189	1.719	125.573	1.627	127.508	1.628	126.601	1.808	186.094	1.645	129.021	2.667	128.337	1.659	134.558	1.698	130.548	1.753	120.534	1.718	127.49	1.828	127.954	1.727	140.855
	1.685	133.644	1.609	123.989	1.788	126.658	1.6	116.953	1.76	108.3	1.723	134.86	1.632	115.594	1.633	137.449	1.817	201.552	1.649	129.333	2.672	125.163	1.663	134.35	1.702	130.373	1.758	124.887	1.723	126.364	1.838	115.239	1.731	119.206
	1.695	126.709	1.614	130.642	1.798	139.552	1.605	131.476	1.765	129.118	1.732	119.451	1.636	130.706	1.644	127.6	1.821	195.357	1.654	128.284	2.677	123.841	1.667	125.428	1.707	126.631	1.763	124.8	1.728	128.061	1.843	129.275	1.736	138.196
	1.7	124.72	1.624	123.541	1.802	112.176	1.615	117.715	1.77	131.15	1.742	120.104	1.641	123.641	1.652	122.789	1.826	198.405	1.659	128.705	2.687	126.138	1.672	125.863	1.716	142.295	1.768	128.414	1.738	133.037	1.848	116.439	1.741	136.322
	1.714	117.018	1.632	124.89	1.806	125.926	1.619	121.156	1.781	119.745	1.754	137.678	1.654	117.636	1.657	126.653	1.831	201.397	1.664	125.188	2.697	129.688	1.677	137.668	1.723	141.866	1.778	127.517	1.743	141.068	1.853	127.499	1.745	130.134
	1.72	105.377	1.637	121.743	1.811	129.216	1.624	123.367	1.789	130.805	1.762	113.183	1.661	116.637	1.662	129.708	1.836	196.866	1.668	129.201	2.71	133.274	1.682	119.748	1.731	144.369	1.782	122.072	1.748	134.784	1.862	122.133	1.75	122.049
	1.728	123.974	1.642	124.484	1.816	133.534	1.629	120.07	1.794	126.509	1.771	131.718	1.666	121.832	1.667	127.045	1.841	207.893	1.674	121.564	2.725	125.625	1.687	121.639	1.736	132.97	1.787	120.549	1.753	120.813	1.867	121.864	1.755	127.053
	1.733	138.584	1.647	133.558	1.83	128.478	1.634	128.92	1.799	119.846	1.776	120.475	1.676	117.971	1.672	120.724	1.851	203.067	1.683	130.964	2.74	118.281	1.692	127.759	1.741	130.069	1.792	135.38	1.759	118.541	1.872	125.129	1.76	136.925
	1.738	112.504	1.652	112.031	1.836	129.53	1.64	118.542	1.804	111.109	1.781	141.921	1.68	123.467	1.677	124.295	1.865	208.987	1.692	123.355	2.754	109.734	1.697	131.389	1.745	145.49	1.802	129.892	1.767	138.684	1.882	125.848	1.77	116.603
	1.743	139.69	1.657	133.418	1.845	124.018	1.649	134.89	1.809	126.034	1.786	137.999	1.685	117.008	1.681	121.287	1.871	200.94	1.697	131.816	2.759	123.201	1.702	127.397	1.75	138.066	1.807	116.89	1.772	124.725	1.891	124.91	1.775	138.39
	1.748	107.237	1.662	117.969	1.85	121.198	1.654	121.121	1.814	120.354	1.791	119.019	1.69	129.871	1.686	121.803	1.88	211.062	1.702	130.868	2.764	124.655	1.707	122.398	1.755	140.44	1.812	117.949	1.777	119.417	1.897	127.46	1.78	127.18
	1.758	130.509	1.667	127.94	1.86	129.652	1.658	122.936	1.818	141.946	1.796	124.541	1.695	118.889	1.691	117.747	1.885	209.813	1.707	132.652	2.769	121.604	1.711	140.256	1.76	119.635	1.817	133.033	1.782	122.553	1.902	123.301	1.784	124.586
	1.762	124.578	1.672	126.524	1.865	114.543	1.663	121.929	1.823	120.244	1.801	129.232	1.7	116.19	1.701	123.72	1.89	204.453	1.714	142.371	2.783	126.905	1.716	128.179	1.765	137.231	1.822	112.17	1.787	121.452	1.905	131.595	1.789	124.832
	1.767	138.152	1.676	131.354	1.87	134.059	1.668	124.534	1.832	124.057	1.806	125.383	1.705	117.751	1.706	117.595	1.895	192.086	1.722	126.644	2.788	128.064	1.721	144.892	1.775	119.259	1.826	121.923	1.792	128.59	1.915	129.551	1.794	133.313
	1.777	121.767	1.686	133.053	1.875	124.211	1.673	122.662	1.837	130.492	1.81	120.211	1.71	128.392	1.711	128.944	1.899	203.532	1.727	118.716	2.793	137.621	1.726	140.875	1.78	120.642	1.839	122.811	1.797	126.478	1.92	127.063	1.799	130.328
	1.782	106.688	1.691	138.142	1.88	128.462	1.677	132.042	1.842	133.915	1.815	130.03	1.715	127.663	1.715	131.347	1.904	210.015	1.731	131.107	2.798	117.9	1.731	130.202	1.784	133.02	1.846	117.081	1.801	142.464	1.925	122.338	1.804	123.403
	1.787	126.978	1.696	140.282	1.885	129.224	1.687	124.214	1.847	134.613	1.82	130.947	1.719	123.014	1.72	134.579	1.909	198.365	1.736	126.966	2.803	119.06	1.736	121.705	1.794	140.441	1.856	129.695	1.805	132.948	1.93	126.467	1.811	137.586
	1.792	134.923	1.706	129.857	1.889	130.85	1.692	115.231	1.852	137.992	1.825	127.616	1.724	115.533	1.729	122.462	1.914	205.692	1.741	130.078	2.808	125.168	1.741	127.03	1.799	134.683	1.865	120.447	1.81	134.701	1.935	119.24	1.819	118.547
	1.797	119.759	1.716	122.127	1.899	123.29	1.697	130.278	1.857	121.593	1.83	129.441	1.729	119.257	1.734	115.086	1.924	190.5	1.746	112.906	2.824	138.875	1.746	129.912	1.81	116.581	1.869	125	1.815	131.926	1.94	108.844	1.824	127.84
	1.809	121.626	1.72	127.635	1.909	127.804	1.701	122.733	1.861	130.684	1.835	122.123	1.734	120.376	1.739	127.13	1.929	209.906	1.751	119.617	2.837	122.903	1.751	139.026	1.819	126.508	1.879	135.806	1.82	130.55	1.944	126.471	1.828	122.819
	1.816	125.52	1.73	133.107	1.919	123.139	1.706	121.489	1.866	120.037	1.848	132.686	1.739	125.949	1.744	116.35	1.934	212.611	1.756	117.131	2.852	122.544	1.755	129.764	1.824	122.612	1.889	131.568	1.826	123.648	1.954	119.296	1.833	122.322
	1.826	119.984	1.74	124.038	1.924	137.328	1.711	126.189	1.871	133.09	1.854	123.014	1.744	138.923	1.749	130.826	1.939	205.749	1.761	124.751	2.856	113.109	1.768	139.628	1.828	127.779	1.894	141.837	1.83	131.359	1.964	129.532	1.838	114.929
	1.831	113.763	1.75	136.136	1.928	122.891	1.716	131.971	1.876	120.21	1.859	105.024	1.756	119.982	1.754	124.684	1.948	199.192	1.766	125.471	2.87	121.552	1.775	134.024	1.838	127.62	1.904	130.202	1.835	129.26	1.969	124.121	1.843	132.55
	1.84	115.605	1.755	119.301	1.933	124.259	1.721	121.722	1.881	120.798	1.864	122.431	1.762	127.909	1.759	131.447	1.958	207.124	1.771	130.92	2.885	131.1	1.78	138.844	1.843	121.462	1.908	135.178	1.84	132.921	1.974	121.954	1.848	119.433
	1.845	137.689	1.759	128.305	1.938	139.466	1.733	117.343	1.886	129.951	1.873	120.267	1.767	133.295	1.763	126.978	1.967	202.553	1.775	125.428	2.89	130.178	1.785	136.618	1.852	116.964	1.913	120.412	1.844	126.154	1.979	134.552	1.852	133.253
	1.849	120.649	1.763	141.848	1.942	116	1.74	118.297	1.891	133.35	1.878	118.898	1.772	132.12	1.768	119.455	1.977	199.9	1.78	129.148	2.895	130.544	1.79	136.111	1.857	121.937	1.923	133.383	1.849	134.497	1.988	127.159	1.858	116.643
	1.855	127.644	1.768	135.931	1.947	122.002	1.745	117.447	1.904	118.568	1.883	128.374	1.777	132.407	1.773	119.844	1.99	203.375	1.785	119	2.9	118.038	1.794	128.355	1.862	125.236	1.928	121.086	1.854	116.233	1.995	126.553	1.863	122.292
	1.859	126.402	1.778	129.47	1.957	110.208	1.75	117.748	1.911	137.839	1.892	108.044	1.782	126.744	1.778	126.817	1.997	201.855	1.797	130.858	2.905	123.173	1.799	126.33	1.871	129.918	1.933	127.588	1.859	132.065	2.003	128.074	1.866	117.443
	1.864	129.169	1.783	124.45	1.967	126.525	1.76	124.176	1.915	129.527	1.897	124.495	1.787	140.845	1.783	127.634	2.006	204.16	1.805	144.809	2.919	120.185	1.803	128.594	1.876	125.089	1.943	140.58	1.864	134.761	2.008	131.097	1.872	118.265
	1.869	125.989	1.788	140.488	1.976	122.538	1.765	129.598	1.925	113.323	1.902	121.917	1.792	119.511	1.788	122.442	2.011	203.879	1.81	122.711	2.934	126.591	1.809	121.059	1.881	134.39	1.948	120.936	1.87	128.446	2.013	118.429	1.876	125.566
	1.879	126.227	1.798	137.251	1.986	126.232	1.77	125.589	1.93	125.006	1.907	130.093	1.797	123.092	1.793	119.957	2.021	194.29	1.814	128.946	2.944	129.431	1.813	128.999	1.886	136.791	1.957	135.323	1.879	123.652	2.018	128.878	1.881	128.67
	1.884	130.724	1.802	133.84	1.996	115.662	1.775	115.276	1.935	114.931	1.912	125.969	1.802	121.402	1.798	136.997	2.03	203.527	1.819	125.687	2.958	117.615	1.818	129.537	1.891	142.324	1.962	123.941	1.884	123.021	2.027	122.894	1.886	131.603
	1.893	121.737	1.807	112.23	2.001	123.142	1.78	134.3	1.94	119.729	1.917	127.897	1.806	120.383	1.803	131.223	2.04	209.823	1.823	121.667	2.963	124.088	1.823	130.717	1.901	127.115	1.972	129.898	1.888	123.61	2.037	130.678	1.891	133.261
	1.903	123.535	1.812	141.845	2.011	139.216	1.784	110.127	1.944	112.571	1.922	121.415	1.811	125.264	1.807	130.677	2.05	201.914	1.828	126.378	2.968	116.673	1.828	135.098	1.91	133.294	1.982	133.731	1.893	122.455	2.042	133.955	1.896	149.252
	1.908	132.802	1.822	124.399	2.015	110.548	1.789	118.392	1.954	130.692	1.927	128.385	1.816	137.725	1.812	128.369	2.06	211.281	1.833	122.884	2.973	121.131	1.833	131.835	1.915	132.527	1.987	132.618	1.898	122.907	2.051	122.725	1.901	133.696
	1.918	132.354	1.827	134.324	2.02	123.162	1.794	130.284	1.959	128.259	1.931	117.617	1.821	113.341	1.817	128.183	2.069	201.508	1.838	121.358	2.978	126.331	1.837	126.651	1.92	127.297	1.996	137.945	1.903	124.497	2.061	137.201	1.906	122.878
	1.923	133.852	1.832	128.165	2.025	127.128	1.799	119.301	1.969	117.539	1.936	120.236	1.826	118.374	1.822	130.261	2.074	205.928	1.843	117.528	2.992	125.856	1.842	115.296	1.93	123.458	2.001	132.657	1.908	127.322	2.066	128.699	1.915	132.901
	1.928	129.472	1.837	125.399	2.035	123.242	1.804	120.388	1.979	126.807	1.941	117.608	1.831	114.898	1.832	129.702	2.079	206.755	1.848	133.188	3.006	123.434	1.852	124.214	1.936	134.699	2.006	126.089	1.913	119.975	2.075	129.283	1.92	122.971
	1.933	109.613	1.841	135.418	2.045	122.034	1.809	125.352	1.983	120.758	1.946	133.628	1.836	127.769	1.837	123.473	2.084	203.486	1.853	126.607	3.021	122.076	1.857	127.646	1.945	124.535	2.015	124.816	1.918	130.951	2.085	133.986	1.925	121.445
	1.937	112.036	1.851	124.519	2.05	130.763	1.814	130.729	1.987	127.684	1.951	133.578	1.841	117.934	1.842	114.693	2.089	204.655	1.857	121.359	3.026	115.787	1.862	129.255	1.954	131.97	2.02	113.849	1.923	121.757	2.095	132.792	1.93	128.999
	1.942	137.939	1.861	138.402	2.054	121.661	1.818	130.342	1.992	132.071	1.956	119.193	1.845	123.685	1.851	121.362	2.094	204.947	1.862	118.244	3.031	128.332	1.867	119.977	1.959	119.874	2.025	134.939	1.927	124.75	2.105	116.506	1.935	114.214
	1.947	114.522	1.866	128.215	2.059	128.656	1.823	127.065	1.997	126.998	1.961	127.412	1.85	119.764	1.855	110.794	2.098	208.04	1.867	130.586	3.035	115.334	1.879	133.691	1.964	120.754	2.03	135.525	1.932	124.522	2.114	132.486	1.94	130.048
	1.952	132.842	1.876	130.778	2.064	133.28	1.829	131.157	2.002	118.816	1.966	129.783	1.855	124.865	1.86	115.111	2.103	199.197	1.872	136.512	3.05	123.304	1.886	124.958	1.969	129.801	2.034	129.962	1.937	131.741	2.124	124.262	1.945	116.327
	1.957	125.721	1.881	129.012	2.074	119.5	1.837	125.879	2.007	116.751	1.973	123.027	1.86	121.265	1.865	124.398	2.108	213.572	1.877	125.618	3.065	120.87	1.891	111.034	1.974	126.476	2.039	126.392	1.95	134.831	2.134	120.052	1.949	123.93
	1.962	127.195	1.885	129.588	2.079	117.825	1.842	129.401	2.012	128.213	1.98	131.8	1.865	123.488	1.87	128.755	2.112	197.168	1.882	122.779	3.079	122.134	1.896	135.758	1.979	126.451	2.053	118.898	1.957	132.328	2.139	118.964	1.954	129.476
	1.967	125.507	1.89	125.243	2.084	123.736	1.847	131.697	2.017	118.258	1.985	125.771	1.878	116.955	1.875	116.718	2.117	204.314	1.892	119.297	3.094	119.274	1.901	116.238	1.984	128.846	2.06	126.038	1.962	113.975	2.144	123.181	1.959	129.742
	1.971	130.205	1.899	125.879	2.088	124.631	1.852	127.868	2.026	115.96	1.99	131.825	1.885	131.327	1.88	129.642	2.122	193.937	1.897	122.909	3.099	118.953	1.906	122.377	1.988	129.286	2.069	133.956	1.97	121.059	2.149	119.732	1.964	123.886
	1.976	116.751	1.904	137.436	2.097	124.65	1.857	129.411	2.031	113.943	1.995	125.397	1.894	121.875	1.885	119.695	2.127	215.843	1.901	138.203	3.109	132.292	1.911	136.644	1.992	127.832	2.078	134.776	1.975	127.732	2.158	128.968	1.969	135.436
	1.981	111.94	1.909	140.915	2.107	123.044	1.862	140.723	2.036	128.621	2	133.264	1.898	122.608	1.889	121.811	2.132	214.837	1.906	141.125	3.114	118.402	1.916	129.444	2.007	124.436	2.088	131.203	1.98	125.579	2.168	131.186	1.974	120.623
	1.986	126.711	1.924	123.966	2.112	127.094	1.866	125.005	2.041	115.623	2.005	129.786	1.903	127.686	1.894	129.671	2.137	205.169	1.911	123.86	3.118	118.539	1.92	131.286	2.014	132.073	2.098	144.317	1.985	114.117	2.173	122.44	1.979	120.596
	1.991	109.76	1.931	127.839	2.117	134.742	1.871	129.493	2.046	113.696	2.009	125.101	1.913	137.627	1.899	125.881	2.142	203.239	1.916	119.113	3.137	118.867	1.925	125.326	2.022	126.306	2.103	139.47	1.995	125.25	2.178	132.399	1.984	129.797
	1.996	129.367	1.938	128.894	2.128	131.431	1.876	127.037	2.051	120.82	2.014	117.251	1.923	124.638	1.904	124.221	2.147	201.032	1.921	132.361	3.152	116.922	1.93	129.372	2.027	120.878	2.108	138.884	2.005	146.278	2.187	113.758	1.989	124.559
	2.003	124.741	1.943	122.336	2.137	121.399	1.881	114.147	2.056	118.504	2.018	123.622	1.927	128.69	1.909	134.862	2.151	209.296	1.926	122.734	3.161	116.183	1.935	125.287	2.032	121.878	2.113	134.013	2.009	129.139	2.192	122.909	1.993	125.12
	2.01	130.705	1.948	120.661	2.146	123.823	1.886	121.134	2.066	119.079	2.023	119.969	1.932	127.267	1.914	118.111	2.156	203.674	1.931	131.227	3.166	123.988	1.94	128.446	2.036	130.498	2.122	131.421	2.014	128.005	2.206	120	1.998	139.068
	2.014	119.92	1.958	131.348	2.156	119.443	1.891	135.847	2.07	120.027	2.028	124.089	1.937	131.499	1.919	117.247	2.161	210.751	1.936	114.318	3.171	124.169	1.945	142.61	2.041	136.487	2.132	116.188	2.019	115.999	2.216	123.607	2.003	130.63
	2.019	130.209	1.963	113.359	2.166	113.164	1.896	125.298	2.08	129.099	2.033	114.771	1.949	124.375	1.93	125.603	2.172	212.468	1.94	119.121	3.176	138.299	1.95	150.74	2.046	133.314	2.137	130.246	2.024	114.967	2.226	127.981	2.015	123.275
	2.024	140.511	1.972	125.432	2.176	132.729	1.901	125.425	2.085	120.661	2.038	125.143	1.957	130.798	1.934	125.815	2.176	202.092	1.944	122.314	3.181	116.72	1.954	129.451	2.056	127.562	2.142	130.479	2.029	121.53	2.231	132.453	2.022	117.264
	2.029	125.301	1.977	117.633	2.18	134.672	1.906	134.419	2.09	132.291	2.053	128.576	1.967	116.869	1.938	125.085	2.181	206.367	1.949	129.914	3.186	119.202	1.959	147.234	2.066	128.57	2.147	128.556	2.034	128.651	2.235	123.019	2.027	127.413
	2.034	127.667	1.982	116.103	2.19	116.85	1.91	113.882	2.1	121.043	2.057	131.562	1.971	118.911	1.943	124.699	2.186	206.273	1.954	121.096	3.191	109.643	1.963	136.07	2.071	124.091	2.158	132.813	2.039	131.242	2.24	130.809	2.032	110.123
	2.039	122.804	1.987	112.925	2.195	126.91	1.915	119.213	2.106	121.932	2.062	121.834	1.981	113.283	1.953	117.159	2.191	212.689	1.96	110.306	3.205	122.128	1.977	125.713	2.076	116.154	2.165	127.056	2.044	130.954	2.245	122.708	2.036	124.627
	2.044	121.333	1.992	116.879	2.2	137.125	1.92	113.043	2.113	126.681	2.067	115.071	1.991	118.92	1.958	113.571	2.195	197.909	1.964	123.35	3.21	134.387	1.984	130.345	2.085	118.699	2.17	125.607	2.05	136.073	2.255	130.441	2.041	117.846
	2.049	131.198	1.997	119.22	2.205	131.661	1.93	122.45	2.118	129.97	2.072	109.746	2.001	133.27	1.963	124.804	2.2	200.237	1.969	124.326	3.215	128.342	1.988	115.143	2.095	131.25	2.175	131.278	2.058	127.582	2.265	123.608	2.046	124.778
	2.054	136.69	2.002	126.669	2.21	137.659	1.935	128.682	2.124	112.145	2.077	121.37	2.006	122.985	1.968	125.103	2.205	196.443	1.974	145.523	3.22	113.065	1.993	135.526	2.1	127.308	2.18	122.832	2.063	124.493	2.275	121.849	2.051	129.603
	2.058	124.011	2.007	137.538	2.22	128.003	1.94	126.559	2.128	124.276	2.087	116.572	2.01	122.405	1.972	126.14	2.21	201.403	1.979	134.038	3.235	121.614	1.998	141.023	2.11	123.168	2.19	128.363	2.073	127.578	2.279	131.317	2.056	123.349
	2.063	129.308	2.011	137.032	2.223	129.218	1.945	125.469	2.133	121.863	2.092	123.287	2.014	116.18	1.977	117.385	2.215	200.692	1.983	120.474	3.241	132.327	2.002	118.98	2.115	119.133	2.195	129.528	2.078	132.856	2.284	128.519	2.061	128.43
	2.068	125.764	2.021	135.547	2.228	138.122	1.949	126.567	2.138	127.773	2.097	133.394	2.025	118.339	1.982	125	2.22	201.239	1.995	132.549	3.254	127.323	2.007	137.28	2.124	125.817	2.199	141.915	2.082	127.946	2.289	131.396	2.066	125.553
	2.073	122.199	2.026	138.44	2.238	138.206	1.954	124.294	2.143	127.138	2.101	131.357	2.035	135.464	1.987	125.32	2.225	201.779	2.003	121.348	3.268	117.921	2.012	128.715	2.133	130.6	2.204	127.772	2.088	122.501	2.303	128.276	2.071	116.785
	2.078	118.354	2.031	128.62	2.248	128.639	1.958	120.667	2.148	125.623	2.106	134.03	2.044	119.016	1.991	118.102	2.23	206.535	2.008	128.602	3.283	127.954	2.017	127.407	2.138	139.107	2.209	132.399	2.092	129.586	2.309	112.379	2.075	122.78
	2.083	123.396	2.041	138.517	2.258	118.833	1.963	118.086	2.157	115.03	2.111	110.31	2.049	129.732	1.996	132.698	2.234	210.483	2.013	134.511	3.297	139.398	2.022	128.208	2.143	139.959	2.219	125.926	2.096	139.657	2.319	121.39	2.08	127.797
	2.088	120.144	2.05	124.618	2.262	134.102	1.968	120.694	2.162	120.016	2.116	118.492	2.053	132.155	2.001	127.088	2.238	212.673	2.018	143.448	3.312	129.019	2.027	112.815	2.148	127.453	2.224	137.476	2.102	119.204	2.322	114.375	2.085	118.319
	2.093	129.46	2.059	136.116	2.268	123.506	1.973	132.386	2.167	115.961	2.121	125.656	2.063	127.466	2.006	128.402	2.243	207.049	2.022	142.475	3.317	127.872	2.032	116.758	2.153	113.712	2.234	135.512	2.106	118.173	2.332	121.574	2.09	139.545
	2.097	122.747	2.064	126.632	2.277	119.104	1.978	130.598	2.177	128.401	2.131	119.813	2.073	134.936	2.011	117.587	2.248	208.551	2.027	135.143	3.331	128.101	2.037	138.619	2.158	131.113	2.239	134.466	2.111	113.443	2.342	125.815	2.095	136.258
	2.102	133.299	2.074	124.143	2.282	119.942	1.983	121.913	2.184	130.663	2.136	126.976	2.079	120.322	2.015	132.274	2.253	213.121	2.032	134.324	3.346	132.122	2.042	124.317	2.162	128.288	2.243	132.129	2.116	118.64	2.347	124.504	2.1	135.412
	2.107	128.797	2.079	125.75	2.292	130.932	1.988	118.888	2.192	117.148	2.14	116.228	2.088	116.328	2.02	129.146	2.258	194.68	2.037	132.93	3.356	124.541	2.046	119.503	2.167	131.461	2.256	129.018	2.121	119.544	2.352	126.844	2.105	130.469
	2.121	121.004	2.089	139.562	2.302	120.555	1.992	126.779	2.196	113.257	2.145	120.846	2.093	131.976	2.025	129.248	2.27	207.554	2.042	138.661	3.361	125.16	2.051	128.474	2.172	124.419	2.263	142.808	2.126	125.591	2.357	115.682	2.117	135.227
	2.128	119.943	2.093	126.881	2.311	123.253	1.997	126.04	2.201	130.742	2.154	118.583	2.097	132.792	2.03	127.494	2.277	207.731	2.047	125.59	3.375	122.289	2.056	127.499	2.177	126.888	2.268	127.008	2.131	129.078	2.361	126.264	2.124	142.94
	2.137	129.058	2.098	134.622	2.325	124.883	2.002	117.988	2.206	129.342	2.16	116.526	2.107	132.544	2.036	121.573	2.282	192.165	2.052	126.751	3.39	137.478	2.061	124.793	2.182	134.915	2.273	136.648	2.135	130.795	2.366	120.643	2.129	136.073
	2.14	115.867	2.103	116.254	2.332	133.341	2.007	122.186	2.211	122.724	2.169	124.417	2.112	127.288	2.041	117.779	2.287	204.513	2.057	139.493	3.404	125.929	2.066	139.788	2.192	131.339	2.282	125.832	2.146	120.36	2.371	120.581	2.134	121.151
	2.145	116.886	2.113	131.553	2.341	128.787	2.012	147.497	2.216	122.115	2.179	118.145	2.117	122.274	2.045	137.964	2.292	205.428	2.062	129.498	3.408	131.083	2.071	121.519	2.197	126.356	2.286	132.042	2.155	127.328	2.381	113.192	2.139	141.166
	2.155	129.668	2.119	115.08	2.345	125.413	2.017	126.962	2.221	120.116	2.183	128.78	2.122	130.589	2.05	131.038	2.297	199.288	2.066	132.031	3.413	126.65	2.076	128.535	2.206	127.758	2.291	117.298	2.16	127.355	2.386	117.58	2.144	144.288
	2.165	130.968	2.123	117.169	2.35	134.992	2.022	130.961	2.226	130.308	2.188	125.913	2.127	126.177	2.055	119.364	2.302	207.177	2.071	122.349	3.418	134.685	2.088	131.221	2.212	149.15	2.296	125.595	2.165	136.485	2.391	116.392	2.148	134.406
	2.175	125.249	2.128	123.607	2.36	125.976	2.027	131.942	2.231	129.959	2.198	131.226	2.132	110.933	2.059	132.235	2.307	212.027	2.076	123.007	3.437	123.601	2.094	129.324	2.221	128.446	2.301	127.327	2.17	128.289	2.396	114.988	2.153	140.079
	2.179	125.989	2.132	130.846	2.364	126.355	2.031	140.282	2.235	130.872	2.203	112.786	2.136	124.43	2.064	135.743	2.312	200.744	2.081	132.674	3.452	128.026	2.099	131.499	2.226	135.854	2.311	125.491	2.175	116.814	2.401	115.185	2.157	130.241
	2.184	130.291	2.137	121.056	2.374	122.66	2.038	132.076	2.24	133.555	2.213	124.766	2.141	118.451	2.069	128.536	2.316	218.319	2.086	112.827	3.457	109.271	2.104	132.323	2.231	135.368	2.316	123.455	2.179	112.832	2.405	128.865	2.162	140.26
	2.189	125.757	2.142	127.425	2.384	117.079	2.046	129.136	2.245	130.144	2.218	119.785	2.151	118.295	2.074	124.286	2.321	194.195	2.091	116.823	3.472	115.146	2.109	127.511	2.241	136.802	2.325	122.303	2.184	117.668	2.417	121.232	2.167	125.518
	2.202	122.586	2.147	123.146	2.388	120.812	2.051	129.355	2.249	122.59	2.223	127.687	2.156	118.123	2.079	124.698	2.326	193.787	2.103	121.104	3.487	119.981	2.114	129.656	2.25	123.442	2.33	141.386	2.189	119.726	2.425	118.838	2.172	120.85
	2.21	118.954	2.157	125.021	2.398	133.902	2.056	122.17	2.255	127.634	2.227	124.817	2.166	131.705	2.084	117.828	2.331	201.589	2.109	118.49	3.496	126.251	2.119	125.233	2.26	121.032	2.335	129.553	2.194	127.821	2.43	124.455	2.177	114.428
	2.214	134.334	2.167	126.52	2.403	115.064	2.061	121.371	2.259	115.467	2.232	127.442	2.175	133.268	2.089	123.044	2.336	198.608	2.114	129.376	3.501	126.445	2.128	140.582	2.269	128.09	2.34	134.404	2.199	122.125	2.435	135.329	2.182	118.888
	2.219	123.362	2.172	132.368	2.413	117.612	2.066	124.983	2.264	117.039	2.242	128.449	2.179	126.736	2.094	113.164	2.341	204.056	2.119	121.679	3.516	136.757	2.133	125.513	2.274	130.986	2.345	128.594	2.204	137.058	2.44	117.804	2.187	124.926
	2.223	116.698	2.175	142.084	2.418	128.697	2.071	127.901	2.27	117.705	2.252	139.466	2.184	117.848	2.098	127.108	2.346	189.657	2.124	129.381	3.531	140.439	2.138	145.393	2.279	124.719	2.355	129.009	2.209	126.232	2.444	131.191	2.192	118.374
	2.228	120.712	2.185	140.09	2.428	127.851	2.075	123.39	2.274	124.697	2.257	115.948	2.195	124.295	2.103	117.138	2.351	201.869	2.129	122.645	3.535	129.779	2.143	140.263	2.284	126.483	2.365	134.881	2.214	138.419	2.449	120.054	2.197	133.37
	2.233	128.026	2.19	126.421	2.432	127.446	2.08	119.114	2.278	116.512	2.262	113.604	2.199	120.533	2.108	126.519	2.356	211.028	2.134	118.972	3.54	129.417	2.148	128.455	2.288	124.117	2.374	143.823	2.223	133.998	2.459	116.691	2.201	122.904
	2.238	122.792	2.2	127.29	2.442	117.24	2.085	122.808	2.283	124.166	2.273	126.849	2.204	123.562	2.113	117.365	2.36	208.388	2.139	128.885	3.554	127.408	2.153	139.122	2.293	122.014	2.379	122.706	2.228	141.395	2.463	121.338	2.206	123.983
	2.243	119.117	2.205	120.952	2.452	126.976	2.09	135.536	2.295	133.969	2.281	133.824	2.209	123.884	2.118	121.935	2.365	197.197	2.144	121.056	3.569	135.765	2.158	121.885	2.298	132.691	2.384	124.424	2.232	135.422	2.468	125.887	2.211	123.238
	2.248	117.222	2.215	127.279	2.458	130.702	2.094	122.077	2.303	135.004	2.29	139.69	2.214	127.536	2.123	137.628	2.371	200.624	2.148	117.945	3.583	122.423	2.163	126.97	2.303	135.102	2.389	118.928	2.238	119.598	2.478	122.12	2.216	110.576
	2.253	119.013	2.219	131.505	2.467	128.483	2.099	122.8	2.308	134.449	2.295	138.077	2.218	122.485	2.135	127.432	2.379	208.962	2.153	125.157	3.598	122.73	2.167	118.664	2.308	129.439	2.394	117.117	2.242	142.207	2.483	125.469	2.223	138.299
	2.258	118.912	2.224	129.137	2.471	120.861	2.104	123.173	2.313	108.85	2.3	148.266	2.223	120.347	2.141	119.955	2.384	191.116	2.158	131.745	3.603	111.901	2.172	129.393	2.313	127.96	2.404	130.897	2.247	124.8	2.487	129.458	2.231	122.371
	2.262	121.008	2.234	130.756	2.476	121.095	2.109	125.326	2.317	117.531	2.309	140.628	2.228	138.396	2.146	116.061	2.389	202.242	2.163	126.461	3.608	124.868	2.179	131.3	2.318	124.441	2.413	122.748	2.259	129.551	2.492	130.004	2.236	126.354
	2.267	114.266	2.24	122.251	2.486	120.448	2.114	129.967	2.322	130.886	2.314	141.021	2.233	123.823	2.151	116.372	2.394	216.455	2.168	128.049	3.613	126.887	2.187	126.239	2.326	123.013	2.423	129.711	2.267	131.872	2.497	129.844	2.241	128.833
	2.271	119.618	2.244	132.742	2.491	142.64	2.118	123.765	2.327	127.639	2.319	139.765	2.238	127.544	2.156	118.762	2.399	208.786	2.173	129.718	3.617	136.983	2.192	113.489	2.333	123.857	2.432	123.533	2.271	118.461	2.51	123.425	2.245	123.808
	2.276	134.083	2.25	136.408	2.496	126.029	2.123	120.821	2.332	131.879	2.324	146.209	2.243	133.17	2.161	112.813	2.403	209.48	2.178	126.679	3.622	123.847	2.197	131.271	2.342	124.712	2.442	133.669	2.276	119.057	2.517	126.908	2.25	121.99
	2.281	115.715	2.254	116.962	2.5	127.55	2.128	120.223	2.337	130.296	2.329	138.495	2.248	129.169	2.166	118.954	2.408	203.229	2.183	119.504	3.627	129.643	2.202	116.287	2.347	133.734	2.447	139.029	2.281	134.794	2.527	113.029	2.255	126.71
	2.286	118.091	2.263	136.019	2.51	121.264	2.133	123.886	2.342	116.043	2.334	131.208	2.253	118.734	2.171	126.419	2.413	203.103	2.188	132.509	3.64	117.828	2.207	136.439	2.352	137.341	2.451	131.034	2.286	112.62	2.531	111.112	2.26	127.888
	2.291	119.904	2.268	131.423	2.514	114.891	2.138	125.743	2.347	127.231	2.344	132.507	2.258	123.135	2.176	122.933	2.418	209.504	2.192	136.847	3.647	119.47	2.211	130.152	2.357	131.756	2.456	125.739	2.291	116.971	2.536	116.801	2.265	118.504
	2.296	118.856	2.273	118.228	2.519	128.246	2.143	116.26	2.352	128.221	2.348	137.756	2.262	121.403	2.18	119.047	2.423	206.864	2.204	130.553	3.652	121.637	2.216	142.086	2.367	122.219	2.47	133.973	2.296	127.323	2.541	120.022	2.27	118.916
	2.301	123.64	2.283	131.906	2.534	119.393	2.149	145.58	2.357	119.31	2.358	130.27	2.267	118.551	2.185	129.024	2.428	201.688	2.212	125.116	3.657	123.626	2.22	132.889	2.371	128.249	2.476	123.275	2.3	134.03	2.546	127.543	2.274	130.857
	2.305	122.633	2.288	129.796	2.544	120.424	2.157	117.609	2.361	141.832	2.368	126.868	2.272	120.439	2.19	119.584	2.433	204.491	2.217	125.261	3.661	123.781	2.225	130.453	2.381	124.413	2.481	126.736	2.305	137.974	2.551	116.537	2.28	127.451
	2.31	118.565	2.293	128.848	2.549	129.4	2.162	120.922	2.366	144.201	2.373	133.268	2.277	127.437	2.195	125.808	2.438	200.915	2.222	124.382	3.666	129.089	2.231	130.054	2.386	122.145	2.486	133.404	2.31	131.419	2.561	124.126	2.284	133.026
	2.322	126.028	2.302	113.569	2.553	126.405	2.167	121.976	2.371	126.88	2.383	129.242	2.282	112.646	2.2	129.639	2.442	201.728	2.227	125.341	3.671	136.189	2.235	128.763	2.391	138.654	2.49	141.499	2.315	117.898	2.566	149.869	2.289	120.797
	2.33	119.356	2.307	123.249	2.558	121.195	2.172	111.124	2.376	123.081	2.388	131.018	2.287	127.011	2.205	118.716	2.447	213.881	2.231	132.913	3.676	128.205	2.24	125.065	2.401	133.288	2.495	129.722	2.32	130.41	2.57	129.615	2.293	129.286
	2.34	122.618	2.314	126.34	2.568	123.883	2.177	113.999	2.383	117.219	2.392	120.11	2.292	112.52	2.21	123.303	2.452	193.826	2.235	128.757	3.68	127.865	2.245	135.422	2.405	128.881	2.5	140.82	2.325	124.975	2.575	134.091	2.298	134.823
	2.349	105.262	2.324	131.048	2.573	129.415	2.182	124.805	2.391	138.434	2.402	125.723	2.297	110.792	2.215	132.378	2.457	206.96	2.241	116.172	3.685	127.453	2.25	123.961	2.414	123.218	2.505	138.196	2.33	127.181	2.585	128.077	2.303	127.109
	2.354	127.045	2.331	117.736	2.578	133.456	2.187	127.584	2.396	124.671	2.407	121.801	2.302	118.037	2.22	121.527	2.467	198.073	2.245	114.252	3.69	132.803	2.254	125.042	2.42	125.317	2.51	123.666	2.335	121.507	2.59	126.293	2.308	141.863
	2.364	118.512	2.336	126.386	2.583	136.37	2.192	137.343	2.4	136.418	2.412	124.321	2.306	119.814	2.224	123.297	2.472	199.446	2.25	104.945	3.695	121.168	2.259	122.627	2.438	128.457	2.515	121.6	2.34	124.143	2.595	112.557	2.313	123.486
	2.374	123.574	2.341	126.172	2.588	133.453	2.197	128.831	2.404	126.435	2.417	127.643	2.311	123.113	2.239	127.104	2.477	210.735	2.255	114.795	3.7	130.339	2.264	121.415	2.444	136.285	2.52	128.284	2.344	142.406	2.604	114.045	2.325	122.825
	2.379	132.348	2.35	122.748	2.593	139.068	2.201	123.052	2.409	134.065	2.422	115.086	2.315	117.021	2.244	110.075	2.482	202.454	2.26	135.2	3.704	111.029	2.269	120.292	2.456	116.846	2.525	129.285	2.355	126.699	2.609	128.688	2.332	109.544
	2.384	128.303	2.355	120.516	2.597	123.447	2.206	123.619	2.414	119.515	2.426	141.481	2.322	124.286	2.249	125.807	2.486	211.995	2.265	122.148	3.709	120.303	2.274	136.729	2.463	134.238	2.534	132.062	2.364	135.009	2.618	124.103	2.337	114.718
	2.393	113.903	2.36	129.127	2.602	132.551	2.211	118.652	2.419	120.282	2.431	136.65	2.33	119.647	2.254	118.931	2.491	201.549	2.27	120.134	3.714	121.246	2.279	128.792	2.473	122.298	2.539	133.353	2.368	126.1	2.628	123.915	2.342	122.868
	2.407	120.718	2.37	124.891	2.612	129.606	2.216	130.872	2.424	124.394	2.435	130.896	2.337	130.373	2.259	119.429	2.496	205.411	2.274	129.222	3.719	122.923	2.292	122.24	2.478	136.947	2.544	121.245	2.374	131.923	2.633	135.233	2.347	120.602
	2.413	127.948	2.38	127.749	2.617	139.674	2.221	123.207	2.429	140.022	2.445	135.929	2.344	127.65	2.263	119.539	2.501	197.576	2.279	126.805	3.724	136.386	2.298	135.39	2.483	142.191	2.549	130.325	2.378	125.593	2.638	124.446	2.352	128.218
	2.417	129.518	2.384	126.878	2.627	127.976	2.226	117.472	2.434	127.684	2.45	144.748	2.349	123.314	2.267	116.697	2.506	193.107	2.284	139.409	3.729	126.565	2.303	121.252	2.488	135.157	2.554	128.293	2.383	125.3	2.643	118.03	2.357	133.185
	2.427	126.21	2.389	122.08	2.637	121.984	2.23	111.824	2.439	121.904	2.46	141.051	2.354	128.267	2.272	126.382	2.511	209.718	2.289	128.848	3.734	123.706	2.308	130.59	2.492	138.176	2.559	121.217	2.387	132.768	2.648	123.035	2.362	128.125
	2.436	132.704	2.394	123.55	2.645	131.026	2.235	127.842	2.443	125.534	2.47	131.743	2.359	112.073	2.277	128.556	2.515	204.324	2.294	120.001	3.739	130.128	2.313	123.891	2.497	134.423	2.571	132.333	2.392	140.848	2.652	122.499	2.366	124.305
	2.446	136.721	2.399	139.112	2.655	117.985	2.248	124.124	2.448	132.912	2.479	122.695	2.364	128.099	2.282	122.889	2.52	200.051	2.305	135.184	3.743	123.822	2.318	125.516	2.502	134.535	2.577	132.778	2.397	123.929	2.662	125.508	2.371	122.661
	2.451	128.017	2.404	148.562	2.66	128.294	2.256	122.002	2.453	122.581	2.484	134.183	2.369	127.095	2.287	121.148	2.524	201.563	2.309	129.114	3.75	123.011	2.323	125.458	2.507	130.218	2.582	124.54	2.402	134.88	2.667	117.698	2.376	129.738
	2.461	131.885	2.414	133.519	2.665	138.772	2.264	124.836	2.458	117.827	2.494	133.676	2.374	127.019	2.292	122.107	2.529	203.776	2.314	138.334	3.758	115.816	2.333	125.261	2.517	135.53	2.587	128.483	2.407	119.139	2.677	119.844	2.381	132.567
	2.466	132.261	2.419	132.164	2.67	135.529	2.269	113.968	2.463	123.524	2.499	120.502	2.379	129.474	2.297	123.875	2.534	196.782	2.318	130.532	3.763	109.279	2.337	125.812	2.522	132.429	2.592	137.726	2.412	136.129	2.687	126.589	2.386	129.366
	2.47	122.752	2.424	125.116	2.675	130.127	2.274	113.044	2.468	123.645	2.504	132.058	2.384	130.546	2.302	127.326	2.539	197.234	2.323	136.818	3.768	117.618	2.342	140.48	2.527	125.039	2.597	134.928	2.417	123.737	2.692	130.584	2.391	132.441
	2.475	129.501	2.428	141.028	2.679	123.307	2.279	114.955	2.473	139.328	2.509	128.618	2.388	134.647	2.306	128.498	2.544	203.238	2.328	129.311	3.773	123.959	2.347	126.72	2.534	124.274	2.602	135.405	2.422	133.694	2.696	116.183	2.396	122.332
	2.48	121.311	2.434	131.295	2.684	113.483	2.283	114.449	2.478	134.308	2.514	128.824	2.393	131.312	2.311	124.07	2.549	205.741	2.333	122.856	3.778	126.03	2.352	129.021	2.541	127.343	2.607	113.022	2.426	131.199	2.701	127.386	2.401	112.469
	2.49	119.19	2.443	128.17	2.689	123.473	2.288	124.899	2.489	134.438	2.523	127.587	2.398	127.049	2.316	135.364	2.554	209.338	2.338	125.664	3.783	118.081	2.357	130.229	2.545	131.146	2.612	134.24	2.431	131.233	2.706	129.059	2.406	133.102
	2.495	125.717	2.448	128.448	2.694	131.548	2.293	125.234	2.497	120.323	2.528	121.931	2.403	128.632	2.321	124.454	2.559	210.306	2.343	127.484	3.787	134.618	2.361	119.707	2.55	130.09	2.616	126.398	2.436	138.378	2.711	132.064	2.409	131.837
	2.5	132.895	2.453	133.11	2.699	131.502	2.298	122.222	2.502	110.991	2.533	133.303	2.408	123.002	2.326	135.156	2.564	204.29	2.348	136.547	3.792	120.874	2.366	125.485	2.555	119.858	2.621	126.229	2.441	124.999	2.721	123.746	2.415	130.443
	2.51	128.714	2.457	118.493	2.704	142.43	2.303	118.885	2.507	125.146	2.543	124.009	2.413	111.535	2.331	126.113	2.576	204.534	2.353	135.179	3.797	126.472	2.372	127.511	2.56	117.669	2.626	128.417	2.446	129.583	2.731	126.721	2.426	121.003
	2.514	136.206	2.462	133.972	2.709	129.122	2.308	119.844	2.512	128.428	2.548	135.058	2.418	115.896	2.339	131.223	2.583	211.997	2.357	120.122	3.802	121.556	2.376	132.104	2.565	125.837	2.631	129.096	2.451	133.281	2.742	131.15	2.429	127.187
	2.519	121.67	2.466	143.11	2.714	117.577	2.313	127.983	2.517	127.926	2.553	137.364	2.423	122.669	2.346	123.047	2.588	208.267	2.362	122.626	3.807	124.85	2.382	134	2.57	131.199	2.636	120.547	2.456	127.768	2.75	139.064	2.434	125.759
	2.524	115.841	2.472	123.629	2.719	127.686	2.323	123.841	2.522	125.392	2.565	112.975	2.427	107.782	2.355	123.076	2.593	200.172	2.367	134.267	3.812	129.329	2.39	113.321	2.575	130.277	2.641	127.167	2.461	133.995	2.754	130.002	2.439	128.952
	2.534	121.521	2.481	123.874	2.723	109.947	2.327	125.395	2.526	138.57	2.572	138.711	2.432	116.215	2.36	127.657	2.598	194.744	2.371	129.02	3.817	136.798	2.395	136.298	2.579	138.599	2.646	116.309	2.467	131.203	2.759	118.233	2.444	117.075
	2.539	125.915	2.486	124.818	2.734	117.439	2.332	121.782	2.531	145.42	2.576	146.886	2.437	117.43	2.365	119.458	2.603	200.724	2.377	116.64	3.821	123.243	2.4	125.376	2.584	139.734	2.651	124.434	2.475	130.953	2.764	123.461	2.449	126.12
	2.544	126.35	2.491	124.517	2.743	134.201	2.337	126.383	2.535	129.463	2.581	144.364	2.442	118.885	2.37	131.524	2.608	201.258	2.381	122.942	3.825	119.326	2.405	120.435	2.589	144.194	2.656	122.84	2.48	130.598	2.769	124.117	2.453	112.242
	2.549	126.33	2.496	117.182	2.748	116	2.342	120.178	2.541	134.559	2.586	130.692	2.447	116.239	2.375	121.053	2.612	199.756	2.386	127.382	3.83	118.021	2.41	120.613	2.594	136.795	2.66	143.015	2.485	135.225	2.778	143.176	2.458	130.022
	2.557	116.682	2.501	122.083	2.753	121.452	2.347	124.037	2.545	121.484	2.591	132.201	2.452	122.574	2.38	119.229	2.617	193.682	2.391	130.905	3.835	116.553	2.415	127.327	2.599	141.983	2.665	122.086	2.49	139.687	2.783	136.762	2.463	114.312
	2.562	127.167	2.513	122.215	2.758	124.689	2.352	117.456	2.551	126.999	2.596	132.397	2.457	120.347	2.385	130.036	2.622	206.095	2.396	125.987	3.84	129.679	2.419	133.504	2.604	140.13	2.671	141.35	2.495	135.325	2.788	135.542	2.468	123.816
	2.567	130.627	2.52	131.202	2.762	120.832	2.358	129.473	2.555	138.483	2.6	131.769	2.461	127.325	2.389	120.284	2.627	202.491	2.408	132.435	3.845	130.184	2.424	122.822	2.609	136.649	2.68	124.92	2.5	131.924	2.798	123.539	2.473	112.703
	2.577	122.744	2.525	131.088	2.767	131.785	2.366	118.307	2.56	139.772	2.605	131.641	2.466	122.062	2.394	125.245	2.632	207.002	2.415	129.072	3.85	129.016	2.429	115.496	2.614	120.75	2.685	119.644	2.504	126.479	2.803	123.568	2.478	123.816
	2.582	124.183	2.53	133.239	2.772	121.698	2.37	133.052	2.565	132.744	2.61	143.991	2.47	120.971	2.403	125.039	2.637	207.541	2.42	127.168	3.857	118.517	2.434	121.372	2.618	134.444	2.69	125.026	2.509	129.384	2.813	123.132	2.483	118.127
	2.587	127.869	2.535	136.127	2.776	115.376	2.375	119.396	2.569	129.592	2.615	125.254	2.475	119.384	2.408	140.08	2.642	202.682	2.425	130.997	3.865	118.784	2.439	134.345	2.623	137.11	2.695	121.882	2.514	133.891	2.822	123.065	2.488	123.581
	2.592	120.299	2.54	132.116	2.781	119.975	2.38	126.403	2.574	129.949	2.62	117.455	2.48	119.706	2.413	122.286	2.647	197.285	2.43	116.708	3.869	124.068	2.444	131.08	2.628	123.657	2.699	128.241	2.518	114.174	2.832	142.817	2.492	133.885
	2.602	130.832	2.549	125.102	2.786	120.273	2.385	128.204	2.587	133.085	2.625	133.739	2.485	115.975	2.418	134.945	2.651	200.719	2.435	114.159	3.874	135.374	2.449	128.014	2.633	124.384	2.703	128.631	2.523	123.801	2.842	122.542	2.497	126.328
	2.611	111.053	2.554	120.411	2.791	127.14	2.39	114.031	2.594	130.285	2.63	129.071	2.49	123.105	2.423	139.678	2.655	200.143	2.439	133.756	3.879	127.725	2.454	136.171	2.638	128.17	2.708	133.852	2.528	122.187	2.847	113.703	2.502	132.061
	2.621	116.305	2.559	128.413	2.796	115.907	2.395	114.867	2.599	118.433	2.635	131.643	2.495	126.672	2.428	132.639	2.66	197.539	2.444	116.189	3.884	122.033	2.459	126.798	2.643	131.788	2.713	131.226	2.533	118.365	2.852	125.091	2.507	128.893
	2.626	112.611	2.564	126.231	2.801	117.969	2.4	129.016	2.604	117.038	2.639	126.16	2.5	118.935	2.432	127.938	2.665	202.241	2.449	119.911	3.889	130.864	2.463	124.765	2.648	132.142	2.718	121.558	2.538	123.698	2.861	125.419	2.512	129.247
	2.636	128.789	2.574	123.124	2.805	114.375	2.405	113.95	2.609	146.148	2.644	133.108	2.505	115.719	2.437	121.179	2.67	215.043	2.454	133.185	3.894	121.916	2.468	116.341	2.655	123.013	2.723	129.843	2.543	139.44	2.866	135.708	2.523	124.183
	2.64	130.273	2.579	120.849	2.81	130.807	2.409	112.429	2.613	131.325	2.649	124.803	2.51	119.442	2.444	128.749	2.677	209.074	2.459	130.605	3.899	144.678	2.473	133.504	2.662	126.316	2.728	138.165	2.548	130.551	2.871	121.917	2.532	135.706
	2.645	128.226	2.589	127.679	2.815	129.66	2.414	118.982	2.618	136.783	2.654	125.882	2.514	125.975	2.452	130.684	2.685	215.309	2.464	113.804	3.904	125.685	2.478	137.172	2.667	134.019	2.733	128.543	2.559	134.635	2.876	116.203	2.536	121.884
	2.65	135.691	2.592	116.348	2.82	123.192	2.419	121.196	2.623	138.67	2.664	130.614	2.519	135.236	2.457	118.504	2.69	205.431	2.469	126.082	3.908	134.18	2.491	123.582	2.672	130.105	2.738	117.124	2.567	130.806	2.885	118.818	2.541	132.882
	2.66	126.361	2.598	129.501	2.825	132.106	2.424	130.029	2.628	128.016	2.669	130.4	2.524	118.219	2.462	140.426	2.694	206.118	2.474	134.946	3.913	130.069	2.498	122.983	2.677	134.843	2.747	127.389	2.572	125.469	2.895	125.772	2.546	128.841
	2.665	128.435	2.607	138.742	2.838	131.795	2.429	128.772	2.633	124.672	2.674	127.234	2.529	113.988	2.467	117.642	2.699	205.557	2.479	140.886	3.918	131.31	2.501	130.518	2.681	120.556	2.752	115.597	2.577	127.247	2.9	113.774	2.551	125.579
	2.67	131.332	2.612	132.168	2.845	125.664	2.434	120.924	2.638	122.022	2.679	123.096	2.534	134.459	2.471	111.375	2.704	213.327	2.483	129.978	3.923	125.893	2.506	142.425	2.686	131.826	2.757	121.028	2.582	137.642	2.904	123.986	2.556	122.937
	2.675	122.569	2.617	126.583	2.849	116.496	2.447	135.779	2.643	124.337	2.688	125.368	2.539	124.62	2.476	122.264	2.709	207.325	2.488	114.479	3.928	128.151	2.511	145.562	2.696	125.515	2.762	119.531	2.587	138.724	2.909	131.948	2.561	128.298
	2.679	131.941	2.622	125.676	2.859	142.009	2.453	121.661	2.648	130.942	2.701	127.562	2.544	133.644	2.481	124.003	2.714	205.165	2.493	121.999	3.938	128.448	2.516	130.508	2.701	116.971	2.771	119.34	2.592	123.124	2.919	125.679	2.566	132.774
	2.684	128.525	2.627	126.416	2.864	127.829	2.458	132.433	2.652	129.744	2.709	132.286	2.549	113.933	2.486	130.991	2.719	207.306	2.498	123.786	3.943	128.699	2.521	132.515	2.705	119.147	2.777	129.854	2.596	137.627	2.924	125.652	2.57	126.63
	2.688	111.153	2.636	125.632	2.869	130.446	2.463	119.36	2.657	132.472	2.717	134.213	2.553	137.002	2.491	117.24	2.724	214.897	2.51	120.736	3.948	123.385	2.526	119.359	2.71	121.391	2.781	127.387	2.601	134.726	2.934	125.554	2.574	133.218
	2.693	136.236	2.642	120.976	2.874	128.592	2.473	119.982	2.662	125.969	2.726	127.938	2.558	137.591	2.496	124.003	2.729	219.522	2.517	135.344	3.959	127.177	2.531	127.496	2.715	135.052	2.786	143.986	2.606	132.12	2.944	132.662	2.579	123.598
	2.708	104.629	2.651	125.822	2.879	141.267	2.478	112.934	2.667	126.204	2.731	140.851	2.563	128.455	2.501	122.735	2.733	201.729	2.522	130.56	3.966	128.103	2.536	128.046	2.728	126.76	2.791	129.672	2.611	130.822	2.948	122.574	2.584	119.743
	2.715	112.55	2.656	123.46	2.884	120.505	2.483	120.159	2.671	135.251	2.736	137.678	2.575	116.422	2.506	128.01	2.738	195.918	2.526	132.153	3.971	129.541	2.541	140.522	2.735	120.718	2.796	130.973	2.616	116.301	2.956	119.213	2.589	125.378
	2.722	130.277	2.661	136.334	2.888	122.313	2.488	119.702	2.682	127.171	2.746	125.642	2.583	126.768	2.511	123.435	2.743	204.903	2.531	124.569	3.976	130.569	2.545	138.955	2.74	117.318	2.801	121.911	2.621	111.103	2.963	141.868	2.594	118.478
	2.727	116.71	2.666	136.162	2.893	131.515	2.492	121.019	2.686	132.708	2.751	126.627	2.588	121.518	2.515	130.746	2.753	204.343	2.536	133.874	3.981	130.855	2.55	121.234	2.744	134.997	2.806	137.659	2.626	121.252	2.968	125.014	2.599	132.087
	2.737	114.643	2.671	127.904	2.898	134.098	2.497	125.034	2.698	130.589	2.761	128.161	2.593	113.716	2.52	137.54	2.758	206.155	2.541	123.902	3.986	125.18	2.555	146.18	2.749	119.472	2.811	117.549	2.631	137.48	2.973	120.345	2.604	127.84
	2.742	114.772	2.675	131.191	2.903	132.904	2.502	117.026	2.705	133.021	2.767	134.142	2.596	124.626	2.525	125.104	2.763	194.51	2.546	127.874	3.991	123.375	2.56	141.045	2.754	131.442	2.816	126.495	2.635	117.386	2.978	129.566	2.609	128.745
	2.747	119.235	2.68	119.239	2.908	113.56	2.507	119.769	2.71	138.336	2.775	133.536	2.601	116.941	2.53	117.368	2.768	194.738	2.551	118.435	3.995	121.456	2.565	126.88	2.759	126.7	2.821	121.72	2.64	123.439	2.983	129.762	2.614	128.683
	2.752	128.735	2.685	114.352	2.913	122.185	2.511	126.668	2.715	129.37	2.78	132.193	2.606	127.899	2.54	116.042	2.779	203.428	2.556	125.488	4	121.677	2.57	121.915	2.764	135.343	2.825	125.457	2.645	129.694	2.987	132.787	2.618	121.082
	2.757	137.478	2.695	119.201	2.918	120.567	2.516	129.937	2.72	114.922	2.79	127.345	2.611	122.079	2.545	124.747	2.787	211.061	2.561	126.232	4.005	127.478	2.575	136.508	2.769	135.744	2.83	127.655	2.65	125.844	2.992	136.552	2.63	124.215
	2.762	121.038	2.7	140.73	2.922	132.063	2.522	125.05	2.725	129.148	2.795	128.757	2.616	118.171	2.549	135.955	2.792	196.044	2.565	124.676	4.01	122.421	2.58	131.475	2.774	127.821	2.835	141.678	2.654	115.336	2.997	119.036	2.638	117.529
	2.766	125.749	2.705	121.045	2.928	122.02	2.526	114.273	2.73	141.609	2.8	127.511	2.621	117.376	2.554	122.211	2.797	211.488	2.57	123.514	4.015	119.901	2.584	129.717	2.779	124.735	2.84	128.702	2.661	126.966	3.002	133.584	2.643	118.164
	2.771	121.811	2.71	143.584	2.939	137.691	2.531	133.004	2.734	141.282	2.809	132.731	2.626	129.959	2.558	134.853	2.801	211.942	2.575	125.662	4.02	118.81	2.589	135.217	2.784	139.584	2.844	128.22	2.669	120.732	3.007	125.91	2.648	128.557
	2.776	121.3	2.721	123.359	2.947	206.879	2.535	124.196	2.739	137.211	2.819	133.359	2.631	124.683	2.563	120.791	2.806	199.711	2.58	127.805	4.025	119.354	2.594	135.7	2.788	128.619	2.849	126.031	2.674	136.677	3.016	129.016	2.653	135.027
	2.786	123.704	2.729	130.382	2.951	199.222	2.54	111.801	2.744	129.29	2.829	124.663	2.635	116.373	2.568	128.339	2.811	198.349	2.585	132.407	4.03	122.226	2.599	127.285	2.793	129.266	2.854	123.259	2.678	134.252	3.026	127.844	2.657	130.822
	2.791	138.124	2.733	125.713	2.956	204.351	2.553	121.654	2.749	116.774	2.834	122.893	2.64	128.084	2.573	141.027	2.816	203.476	2.59	124.677	4.034	117.81	2.606	116.66	2.798	132.094	2.859	135.041	2.683	132.054	3.035	124.692	2.662	138.97
	2.796	119.782	2.738	139.057	2.961	192.058	2.56	125.764	2.754	128.229	2.839	134.079	2.645	127.524	2.578	136.707	2.825	201.938	2.595	117.176	4.047	133.693	2.614	136.285	2.803	124.265	2.864	126.565	2.688	117.625	3.04	124.215	2.667	130.114
	2.805	118.304	2.743	128.974	2.966	191.244	2.565	120.283	2.759	128.795	2.848	133.012	2.65	122.535	2.583	127.563	2.83	204.589	2.6	134.232	4.054	140.394	2.619	122.935	2.808	119.306	2.868	126.441	2.693	118.575	3.048	121.326	2.672	125.395
	2.81	128.11	2.748	115.797	2.97	186.028	2.57	123.173	2.764	122.992	2.852	127.985	2.655	128.679	2.588	130.701	2.835	205.421	2.611	127.425	4.059	137.384	2.624	126.788	2.813	116.824	2.873	115.247	2.698	115.732	3.056	134.66	2.677	124.496
	2.815	124.416	2.753	134.476	2.975	199.002	2.574	122.261	2.769	133.551	2.857	126.379	2.66	126.408	2.593	131.989	2.84	197.759	2.62	117.637	4.064	127.218	2.628	121.976	2.818	113.782	2.88	117.428	2.703	139.985	3.06	143.085	2.682	136.874
	2.82	118.222	2.757	125.51	2.98	186.466	2.579	106.521	2.774	133.533	2.862	121.312	2.665	114.535	2.597	137.097	2.845	203.141	2.624	127.887	4.069	123.343	2.633	126.54	2.827	137.95	2.888	126.583	2.708	134.01	3.065	136.457	2.687	124.569
	2.831	112.838	2.762	139.638	2.985	191.654	2.584	126.81	2.778	139.753	2.867	129.101	2.67	132.023	2.602	126.283	2.85	196.931	2.629	125.357	4.074	119.947	2.638	138.387	2.833	121.651	2.893	124.481	2.713	133.379	3.069	125.22	2.692	125.273
	2.839	121.978	2.772	125.973	2.99	189.888	2.589	122.561	2.783	121.286	2.872	132.302	2.675	127.117	2.607	124.783	2.855	193.358	2.634	135.735	4.078	134.816	2.643	138.33	2.842	125.384	2.898	123.832	2.717	139.812	3.074	131.063	2.697	130.275
	2.844	124.668	2.777	121.144	2.995	200.122	2.594	124.624	2.794	125.901	2.877	124.577	2.679	130.612	2.612	122.017	2.859	194.138	2.639	133.696	4.083	124.106	2.647	127.562	2.846	133.934	2.903	118.722	2.722	122.117	3.079	134.489	2.7	120.281
	2.853	120.169	2.782	132.136	3	200.101	2.599	121.525	2.803	129.617	2.882	134.289	2.689	126.717	2.617	129.776	2.864	205.71	2.644	128.511	4.088	137.009	2.652	137.632	2.851	126.277	2.907	133.254	2.727	126.737	3.084	130.152	2.706	139.032
	2.858	125.475	2.792	120.516	3.005	185.617	2.604	130.276	2.808	128.989	2.896	126.057	2.694	124.616	2.622	126.539	2.876	206.278	2.648	130.167	4.093	137.949	2.657	127.712	2.856	131.552	2.912	118.588	2.732	125.03	3.089	120.747	2.71	123.194
	2.868	121.84	2.797	124.194	3.01	197.274	2.609	124.384	2.812	136.369	2.901	126.108	2.699	131.324	2.627	119.201	2.884	211.69	2.653	121.287	4.097	129.144	2.662	118.584	2.861	122.183	2.917	115.154	2.737	136.944	3.094	135.043	2.715	125.634
	2.873	123.342	2.801	133.541	3.014	195.422	2.614	121.18	2.817	130.375	2.911	139.157	2.704	130.305	2.632	126.706	2.889	210.362	2.657	126.358	4.102	124.955	2.667	134.436	2.866	124.14	2.922	139.425	2.742	133.956	3.099	119.899	2.72	125.163
	2.878	135.231	2.806	141.961	3.024	194.492	2.618	114.118	2.821	125.002	2.916	135.137	2.709	123.472	2.637	128.973	2.894	198.078	2.662	137.829	4.107	132.077	2.671	122.604	2.87	133.871	2.927	117.477	2.747	124.454	3.104	122.506	2.731	128.823
	2.887	126.452	2.816	131.222	3.029	199.794	2.623	117.578	2.826	117.1	2.921	134.614	2.714	118.359	2.641	125.753	2.899	203.143	2.667	129.673	4.113	119.629	2.676	134.147	2.875	124.665	2.932	121.957	2.752	127.112	3.109	131.383	2.735	118.024
	2.892	123.801	2.821	141.649	3.034	196.238	2.628	117.566	2.831	125.804	2.926	131.852	2.718	113.007	2.646	120.306	2.903	203.806	2.672	112.247	4.117	125.113	2.681	125.074	2.88	119.487	2.937	121.069	2.757	139.693	3.113	135.922	2.74	126.351
	2.897	124.045	2.826	122.885	3.039	195.287	2.633	130.206	2.836	125.777	2.935	139.687	2.723	109.879	2.651	132.517	2.908	197.479	2.677	122.408	4.121	119.409	2.689	141.198	2.885	131.027	2.942	135.188	2.761	139.308	3.118	129.767	2.744	125.389
	2.907	128.917	2.836	134.401	3.044	193.749	2.638	133.269	2.841	126.087	2.94	120.121	2.728	124.896	2.657	116.506	2.913	208.455	2.682	124.712	4.126	122.039	2.696	129.387	2.89	135.87	2.947	142.837	2.766	139.106	3.123	132.117	2.749	125.593
	2.914	114.407	2.841	126.046	3.053	210.209	2.643	132.154	2.846	123.507	2.95	129.019	2.733	116.357	2.661	122.327	2.918	214.975	2.687	116.027	4.131	119.864	2.701	132.941	2.895	128.915	2.956	133.005	2.777	132.045	3.128	128.985	2.754	118.834
	2.924	117.165	2.845	129.943	3.058	192.987	2.648	128.188	2.851	130.016	2.96	136.663	2.737	122.703	2.666	120.38	2.923	207.52	2.691	114.062	4.136	126.747	2.706	122.945	2.9	130.805	2.961	129.918	2.781	136.778	3.133	127.048	2.759	130.059
	2.931	117.393	2.858	133.482	3.062	199.701	2.652	131.219	2.856	124.307	2.973	130.975	2.742	112.354	2.671	119.954	2.928	214.872	2.696	130.753	4.148	123.471	2.71	123.291	2.905	129.949	2.966	130.313	2.786	132.894	3.138	117.061	2.764	129.578
	2.936	123.401	2.865	118.39	3.067	196.992	2.663	122.859	2.86	139.804	2.98	124.541	2.747	114.946	2.676	114.114	2.933	209.077	2.701	133.934	4.156	131.243	2.715	122.054	2.909	119.549	2.971	134.052	2.79	137.935	3.15	122.306	2.769	115.704
	2.941	137.407	2.874	141.324	3.073	209.442	2.671	109.961	2.865	134.795	2.988	125.988	2.752	130.466	2.68	116.538	2.937	205.073	2.707	134.803	4.16	120.242	2.72	129.985	2.914	121.258	2.978	120.738	2.796	133.511	3.157	138.129	2.774	127.591
	2.946	123.242	2.879	125.285	3.077	209.581	2.676	124.447	2.87	112.41	2.998	123.746	2.757	112.613	2.684	118.327	2.941	197.176	2.711	136.084	4.165	124.348	2.725	123.006	2.919	116.468	2.985	147.027	2.8	120.932	3.161	123.205	2.783	140.328
	2.956	123.703	2.888	126.239	3.082	190.699	2.681	120.553	2.875	137.011	3.008	126.266	2.764	117.65	2.689	115.634	2.946	203.002	2.716	125.561	4.17	123.442	2.73	125.056	2.924	138.686	2.99	132.154	2.804	126.395	3.166	123.61	2.788	123.514
	2.961	123.263	2.898	138.232	3.087	204.79	2.686	111.32	2.88	125.263	3.017	123.109	2.771	113.036	2.694	125.776	2.952	217.961	2.721	135.196	4.175	121.723	2.735	125.186	2.93	130.714	2.994	128.158	2.809	134.051	3.171	140.311	2.793	125.016
	2.966	123.662	2.903	122.873	3.096	192.904	2.691	115.454	2.893	127.41	3.027	131.675	2.776	122.174	2.699	119.529	2.956	207.843	2.726	124.007	4.18	123.055	2.74	126.847	2.934	129.562	2.999	127.032	2.814	140.455	3.176	129.723	2.798	136.453
	2.97	118.276	2.908	130.666	3.101	190.18	2.696	127.343	2.9	138.702	3.032	131.756	2.781	123.317	2.704	119.638	2.961	200.888	2.731	133.578	4.185	125.866	2.745	120.225	2.939	120.376	3.004	131.241	2.819	120.511	3.181	140.474	2.803	137.538
	2.974	118.526	2.918	127.625	3.106	198.319	2.7	129.392	2.909	134.289	3.037	132.563	2.786	136.911	2.709	125.604	2.966	183.519	2.735	132.652	4.19	122.829	2.75	134.354	2.944	127.314	3.009	151.006	2.824	133.657	3.186	127.527	2.808	137.986
	2.984	118.249	2.927	133.666	3.111	198.219	2.71	120.252	2.914	134.785	3.042	126	2.791	126.373	2.714	127.451	2.971	191.891	2.74	120.163	4.195	125.461	2.754	128.349	2.949	118.857	3.014	129.407	2.829	128.46	3.191	115.641	2.813	119.913
	2.994	117.359	2.932	122.643	3.116	202.405	2.715	116.585	2.919	127.955	3.047	127.662	2.796	120.242	2.719	124.728	2.983	207.646	2.745	116.211	4.2	118.835	2.759	134.129	2.953	133.794	3.019	128.191	2.834	119.336	3.195	125.781	2.818	116.279
	2.999	125.419	2.942	114.979	3.121	192.762	2.72	125.378	2.924	129.053	3.056	135.023	2.801	120.255	2.723	125.801	2.99	213.568	2.75	119.984	4.204	123.287	2.764	121.004	2.958	131.451	3.024	127.973	2.839	129.024	3.2	125.05	2.823	126.871
	3.009	133.236	2.952	114.609	3.126	189.051	2.725	123.641	2.929	138.056	3.061	128.937	2.805	126.124	2.728	136.512	2.995	209.221	2.755	125.735	4.209	118.196	2.769	128.947	2.962	133.05	3.029	132.25	2.843	127.753	3.205	124.326	2.833	127.722
	3.013	123.622	2.962	130.658	3.131	190.383	2.73	141.572	2.934	120.037	3.066	123.183	2.81	125.785	2.733	121.562	3	200.612	2.76	130.093	4.214	111.401	2.774	120.814	2.967	137.919	3.038	117.129	2.848	133.139	3.21	119.465	2.842	127.566
	3.018	134.823	2.971	114.112	3.136	193.19	2.735	114.941	2.939	126.196	3.071	120.344	2.815	133.386	2.738	138.207	3.005	207.852	2.765	118.079	4.219	126.889	2.778	133.183	2.972	125.72	3.043	126.179	2.853	123.686	3.215	132.1	2.846	140.835
	3.028	129.146	2.985	114.037	3.14	196.647	2.74	125.503	2.943	127.631	3.076	129.929	2.82	126.454	2.743	128.8	3.01	193.315	2.77	125.941	4.224	120.233	2.784	132.286	2.977	135.573	3.048	125.435	2.858	134.688	3.22	132.79	2.851	134.835
	3.033	142.209	2.991	126.053	3.152	191.392	2.744	115.862	2.947	123.236	3.087	132.712	2.825	129.253	2.749	123.969	3.015	202.647	2.774	127.706	4.229	127.075	2.789	135.863	2.982	120.797	3.053	131.871	2.863	136.975	3.225	130.497	2.856	123.87
	3.046	125.327	2.996	117.199	3.16	183.337	2.749	107.123	2.952	121.73	3.096	136.553	2.83	120.777	2.753	129.451	3.02	203.383	2.779	125.436	4.234	129.707	2.794	123.274	2.987	119.696	3.058	129.257	2.868	126.066	3.233	113.815	2.861	117.705
	3.053	118.964	3.001	128.932	3.165	178.624	2.754	125.874	2.957	123.88	3.1	129.684	2.835	125.874	2.758	126.488	3.024	205.871	2.784	115.337	4.238	119.281	2.802	113.707	2.992	116.91	3.063	138.336	2.874	140.332	3.239	125.238	2.866	111.292
	3.057	108.819	3.006	126.257	3.17	181.289	2.765	118.073	2.963	123.734	3.105	129.008	2.84	127.291	2.763	130.004	3.029	198.536	2.789	130.07	4.243	124.049	2.807	130.981	2.996	125.581	3.068	121.695	2.878	130.342	3.244	162.824	2.87	121.246
	3.062	110.46	3.009	140.74	3.175	183.73	2.774	113.009	2.968	130.128	3.115	123.764	2.844	133.837	2.767	128.903	3.034	196.495	2.794	122.323	4.254	118.818	2.812	133.143	3.001	121.978	3.08	125.599	2.883	126.211	3.249	200.396	2.875	115.783
	3.067	111.827	3.014	132.091	3.179	192.766	2.779	120.392	2.972	133.223	3.12	132.287	2.849	126.716	2.772	143.837	3.039	201.676	2.798	127.198	4.257	140.331	2.817	126.058	3.006	117.86	3.087	117.997	2.887	128.774	3.254	212.78	2.88	119.793
	3.077	120.538	3.019	133.337	3.184	195.986	2.783	122.184	2.977	123.896	3.13	134.415	2.854	125.708	2.777	121.637	3.044	196.498	2.81	121.685	4.262	125.368	2.822	116.335	3.011	129.021	3.092	124.702	2.892	116.028	3.259	203.643	2.885	121.488
	3.082	115.105	3.024	124.751	3.189	185.451	2.787	132.763	2.982	126.632	3.134	134.393	2.859	121.743	2.782	137.624	3.049	196.038	2.818	128.702	4.267	131.067	2.827	119.545	3.016	131.623	3.097	125.395	2.897	132.154	3.264	198.858	2.89	130.89
	3.087	118.509	3.029	130.885	3.193	191.82	2.793	119.772	2.986	127.397	3.139	137.762	2.864	114.39	2.787	135.415	3.054	209.99	2.822	130.611	4.272	134.478	2.832	143.095	3.021	132.667	3.102	139.215	2.902	119.557	3.269	194.101	2.895	122.78
	3.096	112.04	3.034	120.041	3.199	204.846	2.797	130.845	2.998	121.396	3.148	124.18	2.869	111.018	2.792	121.618	3.059	198.963	2.827	133.07	4.277	136.484	2.836	133.511	3.026	130.024	3.107	124.842	2.907	132.665	3.274	192.491	2.9	120.446
	3.101	119.805	3.039	126.423	3.204	189.61	2.802	131.075	3.006	129.576	3.153	129.234	2.881	135.037	2.797	121.306	3.064	204.625	2.832	124.638	4.282	131.489	2.841	123.647	3.031	118.805	3.112	127.414	2.912	129.92	3.278	201.423	2.905	133.215
	3.106	118.943	3.044	121.972	3.208	213.886	2.807	133.509	3.011	124.893	3.163	113.477	2.887	124.822	2.802	123.039	3.068	207.791	2.837	136.182	4.286	124.047	2.846	132.726	3.035	126.772	3.116	132.833	2.917	122.99	3.283	197.731	2.909	131.993
	3.11	104.353	3.049	126.885	3.214	194.007	2.812	136.445	3.016	137.896	3.168	125.389	2.892	120.619	2.806	125.253	3.072	202.51	2.842	143.349	4.291	121.422	2.851	150.936	3.04	136.271	3.121	123.238	2.921	128.866	3.288	203.182	2.914	128.303
	3.125	124.958	3.053	119.733	3.218	206.246	2.817	124.133	3.021	117.311	3.173	124.47	2.897	130.693	2.811	124.251	3.078	200.215	2.847	135.997	4.296	120.201	2.856	130.425	3.046	143.735	3.125	130.299	2.925	126.489	3.293	198.117	2.919	122.806
	3.13	118.2	3.058	124.73	3.222	196.361	2.822	126.971	3.025	123.201	3.182	120.367	2.902	125.541	2.816	114.933	3.09	208.26	2.852	134.738	4.301	123.975	2.861	118.746	3.055	137.316	3.13	137.208	2.93	141.318	3.297	193.73	2.924	141.69
	3.135	123.952	3.063	120.47	3.227	197.493	2.826	134.661	3.03	123.834	3.193	126.598	2.907	127.125	2.82	131.015	3.097	210.774	2.856	127.75	4.306	128.255	2.866	131.2	3.06	126.127	3.135	136.912	2.935	125.598	3.302	197.742	2.929	128.081
	3.144	113.984	3.068	123.233	3.232	199.327	2.836	118.449	3.035	124.473	3.202	131.752	2.912	122.125	2.825	133.82	3.102	201.165	2.861	130.521	4.311	129.773	2.871	127.65	3.065	133.66	3.14	129.711	2.94	135.682	3.307	195.605	2.936	138.841
	3.154	122.55	3.073	130.397	3.237	185.341	2.841	129.354	3.04	132.675	3.212	116.723	2.917	133.976	2.83	127.549	3.107	213.975	2.866	128.245	4.316	132.023	2.876	128.101	3.07	125.959	3.145	123.72	2.945	136.906	3.312	191.077	2.944	138.636
	3.159	120.137	3.078	123.975	3.242	198.456	2.846	115.481	3.045	122.923	3.222	125.801	2.922	112.45	2.835	121.953	3.111	199.896	2.871	135.297	4.321	125.239	2.88	131.642	3.075	130.525	3.15	134.757	2.95	131.391	3.318	201.651	2.949	130.995
	3.169	130.922	3.083	129.991	3.253	195	2.851	115.122	3.05	131.239	3.226	120.923	2.927	126.143	2.848	130.452	3.116	204.169	2.876	134.619	4.325	122.913	2.892	123.008	3.079	127.626	3.155	132.409	2.955	133.881	3.321	186.994	2.953	126.018
	3.179	110.46	3.088	138.698	3.257	200.022	2.856	126.892	3.055	131.236	3.231	125.825	2.931	126.461	2.854	127.591	3.121	200.89	2.881	123.517	4.33	117.421	2.9	125.31	3.084	119.684	3.159	121.898	2.96	133.599	3.326	208.614	2.958	128.93
	3.183	122.503	3.092	142.37	3.262	197.314	2.861	130.181	3.06	128.171	3.236	117.502	2.936	124.242	2.859	127.134	3.126	205.287	2.886	138.618	4.335	126.524	2.905	129.523	3.089	115.897	3.164	126.805	2.965	134.639	3.331	203.658	2.963	118.096
	3.188	122.072	3.097	127.587	3.266	202.78	2.865	121.73	3.065	128.267	3.241	128.142	2.941	121.339	2.864	136.333	3.131	195.077	2.891	137.128	4.34	134.046	2.91	143.394	3.094	131.691	3.169	128.723	2.969	135.748	3.336	195.366	2.968	127.85
	3.193	126.144	3.102	140.002	3.276	201.204	2.872	127.546	3.069	139.829	3.246	134.583	2.946	113.789	2.869	137.986	3.136	184.972	2.896	134.601	4.345	126.094	2.915	133.376	3.099	130.108	3.182	130.077	2.974	130.802	3.343	190.417	2.973	125.885
	3.198	124.283	3.107	131.064	3.281	192.444	2.88	128.338	3.074	128.501	3.251	127.433	2.951	134.635	2.874	126.304	3.141	200.157	2.9	121.483	4.357	112.76	2.919	140.39	3.103	142.614	3.189	142.182	2.986	123.534	3.351	192.614	2.978	128.918
	3.203	122.339	3.112	130.068	3.286	197.438	2.885	127.682	3.079	116.786	3.256	128.001	2.956	133.507	2.879	125.34	3.146	194.467	2.905	113.267	4.365	111.96	2.923	134.016	3.108	139.341	3.194	129.418	2.994	132.728	3.356	197.818	2.983	126.885
	3.208	138.774	3.117	139.94	3.291	200.369	2.89	123.497	3.084	122.969	3.264	140.151	2.961	124.308	2.884	123.683	3.15	216.727	2.918	139.935	4.369	130.824	2.929	124.304	3.113	122.196	3.203	131.023	2.999	121.608	3.36	199.11	2.987	124.945
	3.218	122.117	3.122	112.647	3.296	195.782	2.895	138.892	3.089	120.551	3.269	121.965	2.967	119.265	2.888	127.836	3.155	197.775	2.925	129.062	4.374	133.131	2.934	118.54	3.117	140.765	3.208	135.369	3.004	122.634	3.365	203.171	2.991	123.294
	3.222	115.483	3.127	122.301	3.301	194.332	2.9	133.5	3.101	116.695	3.274	131.112	2.975	126.952	2.893	135.888	3.16	213.135	2.93	142.269	4.378	128.453	2.938	124.853	3.122	123.777	3.213	123.212	3.009	129.217	3.37	199.523	2.996	129.037
	3.227	125.55	3.132	116.128	3.305	198.954	2.905	137.151	3.108	124.065	3.284	135.219	2.98	125.913	2.898	123.201	3.165	207.602	2.934	133.861	4.383	131.37	2.943	137.615	3.127	121.392	3.218	136.223	3.013	130.96	3.375	199.211	3.001	119.726
	3.232	114.984	3.136	116.645	3.31	197.868	2.909	112.858	3.112	123.855	3.295	123.256	2.985	130.824	2.903	118.662	3.17	197.65	2.939	120.93	4.388	121.262	2.948	129.997	3.139	114.88	3.223	121.425	3.018	124.824	3.38	202.426	3.006	123.769
	3.244	115.123	3.141	127.216	3.315	193.989	2.914	138.253	3.117	145.335	3.304	126.771	2.99	123.316	2.908	127.927	3.175	198.26	2.944	122.263	4.393	125.171	2.953	145.914	3.147	126.967	3.228	118.414	3.023	123.215	3.385	202.765	3.011	133.677
	3.251	119.356	3.146	126.579	3.32	192.229	2.919	128.844	3.122	131.529	3.313	120.988	2.995	128.325	2.913	125.834	3.18	204.059	2.948	131.826	4.398	121.061	2.958	126.012	3.152	122.102	3.233	125.674	3.028	119.455	3.39	201.5	3.016	126.041
	3.256	133.387	3.15	132.496	3.325	199.979	2.924	138.838	3.127	131.831	3.318	123.519	3	115.624	2.918	112.064	3.191	205.287	2.953	118.063	4.403	134.145	2.962	119.574	3.157	123.661	3.238	133.317	3.033	138.372	3.395	203.337	3.021	133.767
	3.261	134.798	3.156	120.735	3.33	204.353	2.928	134.623	3.132	144.607	3.323	124.274	3.005	121.258	2.923	142.163	3.194	197.564	2.958	128.419	4.408	138.893	2.967	128.222	3.161	127.338	3.242	133.49	3.038	126.996	3.404	201.406	3.026	127.661
	3.265	134.987	3.161	124.221	3.335	199.465	2.934	131.078	3.137	125.77	3.328	111.973	3.01	123.351	2.928	127.346	3.199	199.673	2.963	131.088	4.412	133.487	2.972	122.8	3.166	147.356	3.247	140.459	3.043	130.443	3.409	201.854	3.031	139.401
	3.27	124.537	3.165	117.153	3.339	189.899	2.938	123.016	3.142	128.344	3.333	117.659	3.013	120.148	2.932	136.819	3.204	208.901	2.968	139.993	4.417	127.177	2.977	126.801	3.171	135.052	3.252	138.978	3.048	135.897	3.414	201.514	3.036	130.666
	3.275	126.506	3.17	120.469	3.344	189.493	2.943	117.675	3.147	139.01	3.343	124.261	3.018	126.394	2.937	125.846	3.209	206.577	2.973	141.599	4.422	140.471	2.982	125.765	3.176	136.424	3.257	123.038	3.052	125.624	3.419	198.46	3.045	139.011
	3.28	121.746	3.174	122.632	3.349	199.433	2.948	126.799	3.151	134.039	3.348	123.543	3.023	126.64	2.942	132.001	3.214	199.366	2.978	126.073	4.427	123.112	2.995	134.871	3.181	120.531	3.261	133.204	3.057	126.581	3.431	206.858	3.05	131.55
	3.29	109.993	3.179	124.856	3.356	199.892	2.96	117.938	3.156	130.153	3.352	122.763	3.028	121.895	2.953	126.252	3.219	204.069	2.982	123.366	4.432	128.141	3.001	137.831	3.186	122.071	3.266	132.923	3.062	124.759	3.438	207.843	3.055	133.296
	3.295	123.254	3.184	119.085	3.363	187.838	2.968	118.249	3.161	131.594	3.357	130.414	3.033	119.038	2.961	126.354	3.224	205.216	2.987	127.95	4.437	125.584	3.006	125.528	3.191	115.968	3.272	137.588	3.069	118.815	3.443	193.75	3.06	125.671
	3.3	130.268	3.189	121.205	3.368	192.645	2.972	125.135	3.166	141.007	3.362	127.835	3.038	119.073	2.967	133.409	3.229	201.81	2.992	121.785	4.442	141.87	3.011	116.9	3.196	121.991	3.276	130.198	3.077	133.691	3.447	195.225	3.065	132.177
	3.304	120.496	3.194	125.18	3.373	196.348	2.977	132.834	3.171	131.424	3.372	116.848	3.043	109.039	2.971	131.113	3.233	208.168	2.997	126.653	4.447	127.87	3.016	133.598	3.201	126.02	3.287	130.835	3.081	133.381	3.457	198.456	3.07	131.794
	3.309	119.782	3.204	126.423	3.378	202.55	2.982	110.87	3.176	119.052	3.377	129.666	3.048	114.114	2.975	129.777	3.237	203.89	3.002	126.552	4.451	125.967	3.021	133.001	3.205	127.706	3.295	123.652	3.086	135.331	3.462	188.573	3.074	125.84
	3.314	118.068	3.209	122.093	3.383	206.713	2.987	117.547	3.181	125.176	3.382	129.692	3.052	119.629	2.98	132.956	3.242	191.022	3.007	118.221	4.456	127.524	3.026	127.587	3.21	120.506	3.3	138.513	3.091	128.709	3.467	186.41	3.079	134.422
	3.319	119.069	3.214	127.453	3.387	200.196	2.991	128.567	3.186	138.144	3.391	134.224	3.057	118.224	2.985	125.444	3.247	197.833	3.019	117.259	4.469	135.712	3.031	122.182	3.215	138.886	3.31	129.59	3.095	124.211	3.472	201.144	3.084	122.481
	3.325	122.069	3.218	135.318	3.392	194.693	2.996	114.337	3.191	128.927	3.401	127.858	3.062	101.946	2.99	119.324	3.252	208.329	3.026	129.319	4.476	135.892	3.036	133.886	3.22	135.307	3.315	124.015	3.1	124.755	3.477	198.066	3.089	127.051
	3.334	127.416	3.223	126.004	3.397	201.253	3.001	120.091	3.195	137.429	3.41	126.549	3.075	122.099	2.995	127.894	3.257	209.055	3.031	136.013	4.481	127.474	3.041	131.98	3.225	139.907	3.32	125.492	3.105	133.933	3.482	185.128	3.094	127.766
	3.339	123.823	3.228	125.857	3.402	204.92	3.006	127.988	3.207	120.307	3.415	125.398	3.082	116.689	3	128.326	3.262	196.694	3.036	121.339	4.486	132.294	3.045	118.008	3.23	130.523	3.324	120.967	3.11	131.219	3.486	192.749	3.099	131.457
	3.344	121.388	3.233	140.235	3.407	201.579	3.011	123.726	3.215	140.883	3.42	122.421	3.087	128.88	3.005	120.82	3.267	203.045	3.041	124.425	4.491	128.337	3.05	141.238	3.241	115.534	3.329	117.896	3.115	133.189	3.491	195.526	3.109	122.09
	3.348	127.314	3.24	125.519	3.412	201.188	3.016	142.616	3.22	143.415	3.425	110.783	3.092	123.076	3.01	128.449	3.272	206.13	3.046	130.768	4.495	123.107	3.054	131.187	3.248	121.537	3.334	122.615	3.12	125.821	3.496	203.519	3.114	122.235
	3.353	113.351	3.248	130.157	3.417	190.969	3.021	108.978	3.225	128.416	3.43	128.149	3.096	119.319	3.014	124.782	3.276	203.553	3.051	125.914	4.5	120.392	3.059	132.898	3.254	141.148	3.339	119.77	3.125	127.788	3.501	198.419	3.118	122.979
	3.363	124.418	3.253	136.284	3.422	209.778	3.026	118.367	3.23	133.063	3.434	130.269	3.101	117.683	3.019	115.644	3.288	206.816	3.056	132.249	4.505	124.788	3.064	133.209	3.258	135.08	3.344	117.466	3.13	130.924	3.506	201.171	3.123	122.782
	3.368	112.074	3.257	128.193	3.427	197.699	3.031	112.542	3.234	137.758	3.444	119.085	3.106	122.068	3.024	129.002	3.296	206.198	3.061	123.928	4.51	139.883	3.069	124.008	3.263	146.979	3.349	125.438	3.134	128.666	3.511	200.075	3.135	128.725
	3.373	117.844	3.262	120.219	3.431	205.211	3.035	120.85	3.238	132.506	3.449	131.126	3.111	126.124	3.029	112.813	3.301	201.961	3.065	132.704	4.514	122.23	3.074	121.922	3.268	124.642	3.354	136.387	3.139	130.646	3.516	187.375	3.142	127.206
	3.383	115.762	3.267	128.785	3.436	201.939	3.04	132.659	3.244	114.142	3.454	127.403	3.116	122.223	3.034	128.531	3.306	206.42	3.07	131.603	4.52	140.669	3.079	126.32	3.273	119.524	3.359	118.56	3.144	124.737	3.527	196.225	3.147	126.658
	3.387	121.223	3.272	120.435	3.441	201.296	3.045	123.045	3.248	128.697	3.459	128.868	3.121	133.321	3.039	126.263	3.311	207.808	3.075	123.294	4.524	133.996	3.084	126.375	3.278	128.16	3.364	118.032	3.149	125.269	3.535	185.188	3.152	119.733
	3.391	128.272	3.277	128.826	3.446	197.394	3.05	129.569	3.253	130.199	3.464	119.988	3.126	118.508	3.044	138.633	3.316	209.988	3.079	118.214	4.53	128.204	3.088	118.743	3.283	129.026	3.368	123.066	3.154	127.957	3.54	205.019	3.157	126.319
	3.396	123.763	3.282	120.844	3.451	195.206	3.055	123.49	3.258	120.745	3.473	131.528	3.131	131.613	3.055	131.663	3.32	207.871	3.084	131.7	4.533	125.615	3.093	126.01	3.287	130.027	3.373	108.075	3.159	116.154	3.545	181.915	3.161	122.129
	3.401	118.447	3.287	122.721	3.457	187.643	3.06	128.148	3.263	134.94	3.483	130.018	3.135	133.976	3.063	129.167	3.325	200.111	3.09	128.155	4.538	140.164	3.098	134.365	3.292	133.22	3.378	135.767	3.164	126.675	3.55	196.489	3.166	125.412
	3.406	127.955	3.292	118.338	3.466	193.994	3.065	122.475	3.268	132.143	3.488	118.681	3.14	130.435	3.068	131.611	3.33	212.953	3.095	129.556	4.543	135.212	3.103	134.613	3.297	129.686	3.39	121.785	3.169	128.891	3.555	190.12	3.171	127.782
	3.411	131.817	3.296	115.279	3.47	188.73	3.073	127.754	3.273	126.549	3.493	123.757	3.145	132.619	3.073	132.866	3.335	207.273	3.099	118.478	4.548	115.254	3.108	133.778	3.302	125.306	3.399	125.802	3.18	122.904	3.56	193.968	3.176	121.554
	3.425	137.002	3.301	113.124	3.475	197	3.08	132.5	3.277	126.768	3.498	120.601	3.149	120.305	3.078	122.065	3.34	205.792	3.104	106.627	4.553	142.691	3.12	126.073	3.307	130.179	3.402	114.882	3.188	138.034	3.565	201.853	3.181	115.277
	3.432	127.351	3.305	118.293	3.479	190.585	3.088	128.065	3.282	121.475	3.508	128.496	3.154	121.229	3.083	119.856	3.345	214.595	3.108	110.264	4.56	128.204	3.127	124.038	3.312	125.8	3.406	124.608	3.193	138.613	3.569	199.596	3.186	125.297
	3.44	118.235	3.31	126.755	3.484	197.284	3.098	126.454	3.287	129.036	3.52	136.334	3.159	124.694	3.088	126.212	3.35	205.55	3.12	126.768	4.563	142.208	3.132	134.176	3.317	111.877	3.411	129.287	3.198	126.563	3.573	197.556	3.191	118.323
	3.445	131.746	3.315	128.829	3.49	205.333	3.103	122.205	3.299	127.277	3.527	121.808	3.164	132.08	3.093	134.923	3.355	207.284	3.123	111.03	4.568	125.681	3.137	126.859	3.322	122.907	3.417	124.475	3.203	133.655	3.578	200.608	3.196	123.896
	3.455	125.938	3.32	140.553	3.494	195.802	3.108	126.094	3.307	122.519	3.537	130.289	3.173	130.931	3.097	115.692	3.359	205.824	3.128	122.88	4.573	128.25	3.142	123.157	3.326	124.674	3.421	127.708	3.207	135.798	3.584	199.616	3.2	120.215
	3.46	116.866	3.325	133.989	3.499	191.207	3.113	119.268	3.312	129.952	3.541	130.509	3.178	126.399	3.101	129.542	3.364	194.063	3.133	120.206	4.577	125.4	3.147	127.023	3.338	138.637	3.426	125.764	3.213	121.844	3.589	201.803	3.205	118.889
	3.47	126.309	3.33	112.656	3.504	195.225	3.117	117.261	3.317	130.527	3.546	119.16	3.183	114.759	3.106	116.061	3.373	211.238	3.138	121.859	4.582	123.873	3.152	124.375	3.346	127.48	3.431	134.968	3.217	122.166	3.593	216.276	3.21	127.926
	3.474	122.198	3.335	118.237	3.509	198.311	3.122	123.707	3.321	137.495	3.556	136.65	3.193	118.087	3.111	128.157	3.378	202.324	3.143	131.335	4.587	124.838	3.157	141.543	3.351	122.602	3.436	128.683	3.226	124.012	3.598	204.768	3.215	137.741
	3.479	124.639	3.34	127.648	3.513	207.552	3.127	129.165	3.326	133.915	3.565	130.322	3.198	132.11	3.121	120.734	3.383	203.068	3.147	113.786	4.592	118.595	3.162	134.932	3.356	134.954	3.441	140.44	3.231	136.819	3.603	203.673	3.22	137.5
	3.484	124.667	3.349	120.332	3.518	208.149	3.132	122.492	3.331	120.249	3.57	136.053	3.203	123.198	3.126	115.228	3.388	199.958	3.152	134.642	4.597	129.174	3.167	139.534	3.361	126.708	3.446	130.181	3.236	119.757	3.608	204.472	3.225	113.251
	3.489	130.633	3.354	126.191	3.523	204.089	3.137	116.757	3.336	121.389	3.575	121.915	3.208	113.909	3.131	112.967	3.394	193.452	3.157	131.931	4.602	121.296	3.171	126.316	3.366	118.584	3.45	121.888	3.241	141.572	3.612	210.443	3.237	121.534
	3.494	113.687	3.364	107.98	3.528	211.777	3.142	117.393	3.341	118.09	3.58	142.128	3.213	123.996	3.136	119.673	3.398	210.325	3.162	135.794	4.607	131.547	3.176	127.825	3.37	125.028	3.455	129.371	3.246	122.499	3.617	199.04	3.244	122.191
	3.499	108.306	3.369	132.481	3.533	202.187	3.147	129.529	3.346	134.077	3.59	128.668	3.218	118.855	3.14	123.893	3.402	209.934	3.167	120.391	4.612	121.256	3.181	134.883	3.375	117.005	3.46	138.976	3.251	133.716	3.63	180.421	3.249	130.3
	3.504	115.569	3.374	121.32	3.538	196.026	3.152	123.029	3.351	138.918	3.595	132.208	3.222	126.143	3.145	109.84	3.407	198.424	3.172	124.894	4.617	139.111	3.186	117.888	3.38	136.954	3.47	121.886	3.256	136.27	3.637	197.054	3.254	131.824
	3.509	121.584	3.379	128.538	3.543	200.547	3.156	135.684	3.356	137.967	3.599	133.159	3.227	130.328	3.152	127.553	3.412	202.678	3.177	132.181	4.621	125.824	3.191	129.165	3.384	132.206	3.475	118.664	3.26	137.823	3.642	194.351	3.259	123.534
	3.513	120.834	3.383	117.697	3.548	202.844	3.162	122.548	3.36	122.909	3.604	142.516	3.232	122.538	3.16	111.799	3.417	203.074	3.182	124.443	4.626	131.476	3.195	125.589	3.389	137.866	3.48	131.155	3.265	128.481	3.652	188.89	3.263	137.196
	3.518	112.868	3.393	126.62	3.553	199.561	3.171	128.393	3.365	134.832	3.609	122.299	3.237	121.66	3.165	109.773	3.422	199.818	3.187	129.745	4.631	126.759	3.2	137.999	3.394	130.454	3.485	119.552	3.272	135.642	3.656	204.027	3.269	123.734
	3.527	114.621	3.398	131.151	3.557	189.985	3.176	129.315	3.37	123.199	3.623	140.418	3.242	124.484	3.17	126.55	3.427	196.518	3.191	127.094	4.636	124.427	3.206	134.921	3.399	133.96	3.496	125.089	3.28	115.674	3.661	194.015	3.273	119.341
	3.532	114.784	3.403	118.048	3.562	192.137	3.181	127.053	3.38	124.029	3.634	132.087	3.247	124.896	3.175	119.95	3.432	205.48	3.196	130.474	4.641	133.545	3.21	121.707	3.404	127.911	3.504	121.06	3.285	132.792	3.666	203.072	3.278	123.785
	3.545	122.175	3.408	134.757	3.568	205.937	3.186	129.567	3.389	125.275	3.639	123.021	3.252	124.715	3.18	113.613	3.437	212.426	3.201	128.944	4.646	135.725	3.214	122.411	3.409	139.854	3.509	116.734	3.29	124.316	3.671	197.898	3.282	120.138
	3.554	133.557	3.413	122.416	3.577	199.79	3.191	120.94	3.394	125.612	3.648	129.7	3.257	120.904	3.184	114.582	3.441	206.789	3.206	135.187	4.651	139.115	3.219	130.259	3.413	127.012	3.514	130.278	3.295	133.997	3.676	204.511	3.287	139.545
	3.561	116.246	3.418	131.781	3.582	199.137	3.196	129.056	3.399	127.262	3.653	143.93	3.261	121.975	3.189	128.089	3.446	196.444	3.211	125.275	4.663	135.702	3.232	126.845	3.418	126.548	3.519	128.812	3.3	125.994	3.681	207.85	3.292	126.678
	3.566	124.076	3.423	130.795	3.587	200.65	3.2	132.085	3.408	131.258	3.658	142.236	3.266	118.95	3.194	118.009	3.451	205.486	3.222	129.942	4.671	131.676	3.239	133.91	3.423	115.964	3.524	125.506	3.304	131.956	3.686	198.622	3.297	137.773
	3.571	120.031	3.427	136.406	3.592	188.108	3.204	119.257	3.414	122.723	3.663	125.548	3.277	124.542	3.199	132.788	3.456	200.948	3.23	122.582	4.674	134.764	3.244	132.267	3.428	122.165	3.529	131.744	3.309	132.656	3.691	207.372	3.302	127.666
	3.576	122.939	3.432	127.637	3.596	196.134	3.209	121.49	3.418	119.858	3.668	129.739	3.286	107.347	3.204	130.857	3.461	204.07	3.234	117.368	4.679	135.56	3.249	137.615	3.433	125.895	3.533	124.002	3.314	143.476	3.695	199.608	3.307	122.439
	3.581	126.223	3.437	138.837	3.601	198.35	3.214	123.789	3.423	112.571	3.673	129.15	3.29	115.805	3.209	118.989	3.466	203.184	3.239	134.155	4.684	124.997	3.253	123.5	3.438	133.894	3.538	120.666	3.319	129.252	3.7	187.887	3.312	115.502
	3.591	118.022	3.442	122.673	3.606	187.243	3.219	129.057	3.428	129.15	3.677	122.153	3.295	120.095	3.214	126.668	3.471	205.075	3.244	134.054	4.689	135.531	3.258	122.197	3.45	128.409	3.542	128.746	3.324	134.997	3.705	206.937	3.317	126.667
	3.6	126.522	3.447	121.492	3.611	194.955	3.224	124.056	3.433	129.186	3.681	132.211	3.3	120.191	3.219	122.355	3.476	200.182	3.249	133.809	4.694	129.104	3.263	124.617	3.457	139.576	3.547	135.044	3.329	139.255	3.71	194.85	3.322	112.737
	3.605	123.859	3.457	127.413	3.616	178.997	3.229	126.302	3.438	130.471	3.686	128.741	3.304	107.178	3.223	121.562	3.487	204.371	3.254	130.421	4.699	117.113	3.273	128.042	3.462	140.042	3.552	118.342	3.334	134.316	3.714	199.458	3.326	120.419
	3.61	122.091	3.461	131.583	3.621	205.201	3.234	134.13	3.442	124.124	3.691	136.346	3.309	110.004	3.228	123.042	3.494	208.809	3.259	125.197	4.703	125.417	3.278	125.815	3.467	127.982	3.557	122.766	3.339	128.441	3.72	200.515	3.339	131.512
	3.615	117.906	3.466	129.756	3.625	193.445	3.239	123.154	3.447	140.769	3.696	128.509	3.314	114.58	3.233	118.152	3.5	209.057	3.264	129.571	4.708	121.495	3.283	122.825	3.472	125.427	3.562	123.847	3.343	128.784	3.724	197.127	3.346	115.089
	3.62	119.125	3.47	131.16	3.63	201.71	3.243	128.169	3.452	125.553	3.701	131.614	3.319	132.806	3.238	117.687	3.505	207.193	3.269	124.304	4.713	131.619	3.288	124.707	3.477	125.658	3.567	123.175	3.348	128.441	3.737	200.165	3.351	116.47
	3.625	127.018	3.475	124.424	3.635	190.084	3.248	122.166	3.457	123.584	3.706	127.373	3.324	123.51	3.242	137.145	3.51	207.577	3.273	113.933	4.718	130.679	3.292	120.662	3.482	137.933	3.572	124.988	3.353	126.957	3.743	207.407	3.356	127.675
	3.63	128.677	3.48	114.282	3.639	198.534	3.253	118.664	3.462	127.311	3.711	121.461	3.329	116.189	3.247	127.385	3.514	198.253	3.278	139.715	4.723	133.217	3.302	128.752	3.487	137.531	3.576	127.532	3.357	119.966	3.748	201.895	3.361	134.651
	3.635	122.14	3.485	123.16	3.644	188.497	3.258	122.922	3.467	138.835	3.716	119.605	3.334	117.3	3.254	136.71	3.519	205.392	3.283	112.802	4.728	128.128	3.307	131.168	3.492	137.909	3.581	129.659	3.362	133.065	3.753	202.729	3.366	118.41
	3.639	120.941	3.49	125.287	3.649	205.022	3.263	121.345	3.472	138.325	3.721	127.414	3.339	124.09	3.257	130.796	3.524	209.886	3.288	133.656	4.733	127.708	3.312	109.961	3.496	117.884	3.586	132.582	3.368	126.821	3.758	214.527	3.37	122.214
	3.644	118.745	3.495	126.541	3.654	196.003	3.268	128.386	3.477	118.008	3.725	126.712	3.343	114.735	3.262	121.992	3.528	198.024	3.293	130.732	4.738	135.954	3.317	133.231	3.501	126.062	3.598	124.098	3.372	122.968	3.763	201.9	3.375	110.374
	3.656	119.27	3.5	137.838	3.659	204.76	3.273	120.302	3.482	128.534	3.73	131.597	3.348	128.973	3.266	121.732	3.533	209.998	3.298	129.003	4.742	124.687	3.322	135.792	3.506	137.737	3.606	119.384	3.377	142.025	3.768	198.823	3.38	108.587
	3.664	118.365	3.505	134.558	3.665	199.088	3.283	126.622	3.486	133.521	3.735	127.191	3.353	118.427	3.271	119.724	3.538	193.292	3.303	130.037	4.747	132.166	3.327	122.907	3.511	128.223	3.611	121.264	3.383	134.735	3.773	193.989	3.385	128.109
	3.668	118.635	3.509	131.108	3.669	202.872	3.287	125.391	3.491	129.991	3.742	133.629	3.358	110.129	3.276	116.78	3.543	208.068	3.308	133.371	4.752	125.998	3.332	136.287	3.516	125.222	3.615	114.063	3.386	128.616	3.777	195.473	3.39	121.236
	3.673	126.319	3.514	127.116	3.674	205.146	3.292	129.536	3.496	127.188	3.75	123.964	3.363	111.144	3.281	122.107	3.548	202.353	3.32	128.073	4.757	123.795	3.335	113.505	3.52	126.078	3.625	134.957	3.391	123.81	3.782	212.886	3.395	124.932
	3.678	126.086	3.519	118.737	3.678	189.028	3.297	127.039	3.501	120.144	3.755	123.688	3.368	119.119	3.286	122.104	3.553	201.68	3.327	129.205	4.769	131.274	3.34	119.24	3.525	126.02	3.63	129.661	3.396	123.608	3.787	201.076	3.4	123.994
	3.682	123.556	3.524	127.775	3.683	199.773	3.302	128.293	3.507	117.085	3.761	119.442	3.375	120.452	3.291	135.467	3.558	200.836	3.332	126.052	4.777	127.457	3.346	131.772	3.53	127.956	3.635	139.955	3.401	119.147	3.792	202.426	3.404	126.531
	3.687	131.142	3.529	127.827	3.688	199.439	3.307	120.037	3.516	127.866	3.764	137.043	3.383	120.619	3.296	124.825	3.563	209.038	3.337	120.747	4.782	123.753	3.35	122.344	3.534	131.556	3.64	130.731	3.406	134.775	3.797	186.425	3.408	109.518
	3.697	115.052	3.534	116.604	3.693	198.637	3.312	123.873	3.521	138.374	3.769	129.036	3.387	124.969	3.301	118.076	3.567	193.128	3.342	126.631	4.786	131.679	3.355	130.356	3.547	126.396	3.645	128.49	3.411	133.824	3.802	203.349	3.413	116.5
	3.702	117.141	3.544	119.364	3.698	198.889	3.317	128.469	3.525	142.574	3.774	137.083	3.392	119.514	3.305	116.522	3.572	184.472	3.347	123.129	4.791	121.706	3.36	133.316	3.554	128.441	3.65	130.18	3.416	137.815	3.807	202.137	3.418	131.938
	3.707	118.011	3.553	111.563	3.703	199.513	3.322	128.99	3.529	138.452	3.779	137.837	3.397	126.872	3.31	129.944	3.577	199.467	3.351	123.291	4.795	130.824	3.365	123.763	3.559	128.99	3.655	131.49	3.421	130.515	3.812	210.802	3.423	136.461
	3.712	117.524	3.558	121.859	3.708	211.274	3.326	128.602	3.534	147.266	3.784	140.911	3.402	117.411	3.315	128.027	3.582	205.313	3.356	130.96	4.8	127.44	3.37	136.102	3.564	124.119	3.659	138.463	3.425	122.273	3.817	204.322	3.428	119.782
	3.717	122.797	3.57	114.243	3.713	209.178	3.331	125.568	3.539	142.55	3.789	119.678	3.407	126.345	3.32	127.945	3.587	194.172	3.36	131.516	4.805	122.178	3.375	121.411	3.569	131.542	3.664	124.362	3.43	120.002	3.821	200.188	3.433	123.485
	3.721	131.431	3.578	130.714	3.718	191.238	3.336	114.449	3.544	133.182	3.794	117.918	3.412	129.148	3.325	129.26	3.592	205.878	3.365	127.883	4.811	120.947	3.379	130.738	3.574	118.776	3.669	130.827	3.435	138.453	3.826	215.015	3.438	135.071
	3.731	125.519	3.582	123.059	3.722	192.251	3.341	127.62	3.549	117.972	3.799	135.408	3.417	116.44	3.33	130.208	3.597	195.689	3.37	135.958	4.815	129.779	3.384	120.298	3.578	135.349	3.674	128.142	3.44	137.168	3.832	212.168	3.445	120.75
	3.736	120.115	3.588	123	3.727	204.998	3.346	117.957	3.554	131.155	3.804	140.008	3.422	107.173	3.335	128.608	3.602	198.862	3.375	120.788	4.82	118.333	3.389	129.501	3.583	128.801	3.678	132.097	3.445	120.735	3.841	205.106	3.452	118.114
	3.741	126.594	3.591	131.646	3.732	196.586	3.356	118.166	3.559	121.887	3.808	125.393	3.427	125.834	3.34	143.137	3.613	205.493	3.38	134.013	4.825	120.68	3.394	119.895	3.588	130.636	3.683	129.451	3.45	126.418	3.846	199.097	3.457	127.382
	3.746	121.641	3.596	122.899	3.737	204.263	3.36	114.362	3.564	127.343	3.821	138.027	3.43	123.57	3.345	123.237	3.621	206.772	3.385	125.223	4.829	119.026	3.399	122.747	3.593	130.97	3.688	115.37	3.455	129.702	3.851	205.405	3.462	121.526
	3.751	132.265	3.601	130.186	3.742	192.16	3.365	116.905	3.568	117.023	3.828	121.628	3.435	127.464	3.355	142.847	3.626	202.673	3.39	112.988	4.834	115.374	3.404	144.624	3.598	124.737	3.695	115.465	3.46	127.015	3.855	204.389	3.467	120.287
	3.761	115.095	3.606	119.171	3.747	202.652	3.369	121.056	3.573	128.208	3.832	126.193	3.44	130.654	3.364	121.392	3.63	199.98	3.395	126.455	4.839	132.604	3.41	124.2	3.603	117.547	3.702	137.177	3.471	123.951	3.86	207.858	3.472	129.16
	3.765	123.489	3.611	124.901	3.752	198.44	3.374	125.634	3.578	145.241	3.837	130.729	3.445	120.282	3.369	128.438	3.635	199.705	3.399	131.575	4.844	131.596	3.414	135.161	3.608	128.218	3.707	130.237	3.479	128.468	3.864	196.557	3.477	114.673
	3.77	114.09	3.616	135.39	3.756	204.249	3.379	121.117	3.583	126.032	3.842	138.546	3.45	130.714	3.374	121.323	3.64	197.474	3.404	136.469	4.849	127.202	3.418	123.374	3.613	124.105	3.712	141.338	3.484	136.9	3.869	204.823	3.482	132.681
	3.78	120.942	3.621	133.21	3.762	209.004	3.389	116.475	3.588	138.444	3.847	135.922	3.455	121.553	3.379	118.348	3.645	194.935	3.409	122.952	4.862	131.585	3.423	142.334	3.617	125.184	3.717	126.498	3.489	124.37	3.874	212.341	3.487	121.792
	3.79	122.483	3.626	125.384	3.766	183.085	3.394	119.263	3.593	128.477	3.851	127.313	3.46	116.418	3.383	129.316	3.649	206.632	3.42	117.188	4.868	135.195	3.428	137.021	3.622	132.625	3.722	133.591	3.494	125.881	3.879	224.074	3.491	121.591
	3.8	134.603	3.632	121.646	3.77	210.735	3.399	125.353	3.604	144.325	3.856	139.879	3.465	129.162	3.388	118.105	3.654	210.183	3.429	115.2	4.873	124.57	3.433	131.836	3.627	139.22	3.727	132.099	3.498	121.452	3.884	209.752	3.496	122.673
	3.808	116.015	3.64	136.946	3.776	198.673	3.404	133.022	3.608	128.492	3.861	133.602	3.469	122.486	3.392	116.197	3.659	203.638	3.434	123.939	4.883	126.759	3.438	125.211	3.632	128.714	3.732	119.061	3.504	135.132	3.889	212.102	3.501	120.012
	3.813	124.405	3.645	124.758	3.785	202.912	3.408	123.217	3.612	128.744	3.866	127.751	3.474	130.81	3.397	120.721	3.664	197.341	3.439	131.959	4.888	123.102	3.443	129.947	3.637	138.131	3.737	112.838	3.508	136.9	3.894	209.161	3.506	116.368
	3.818	127.677	3.65	119.084	3.79	203.847	3.413	123.355	3.617	130.524	3.871	131.77	3.479	125.161	3.402	120.417	3.669	207.317	3.443	119.861	4.893	138.319	3.448	132.34	3.642	127.21	3.741	113.459	3.512	122.406	3.899	205.685	3.511	128.969
	3.828	132.044	3.655	131.479	3.795	206.028	3.418	120.721	3.622	131.312	3.876	127.133	3.49	124.492	3.407	131.245	3.674	208.658	3.448	112.063	4.898	124.504	3.453	131.369	3.647	136.392	3.746	118.574	3.517	124.343	3.903	201.824	3.516	116.493
	3.838	117.794	3.66	133.678	3.8	195.607	3.423	109.94	3.627	136.315	3.881	128.623	3.494	115.812	3.412	126.825	3.679	199.976	3.453	123.737	4.903	134.069	3.458	122.314	3.652	121.878	3.751	122.672	3.522	126.172	3.908	210.987	3.521	127.02
	3.85	124.061	3.665	118.68	3.804	199.913	3.428	120.905	3.632	148.234	3.886	141.066	3.499	131.653	3.417	124.254	3.684	215.684	3.458	124.029	4.908	141.348	3.462	136.567	3.658	126.744	3.756	132.49	3.527	122.786	3.913	198.758	3.526	117.467
	3.857	126.201	3.67	125.18	3.809	203.058	3.433	116.933	3.637	138.239	3.89	131.57	3.504	128.893	3.422	134.071	3.689	205.545	3.463	116.632	4.912	128.762	3.467	123.937	3.666	131.297	3.761	131.786	3.532	119.755	3.918	204.322	3.531	123.208
	3.867	128.408	3.674	125.067	3.819	206.6	3.438	119.367	3.642	141.684	3.895	127.319	3.509	128.102	3.427	141.471	3.693	204.028	3.473	126.403	4.917	129.606	3.472	121.185	3.67	137.48	3.766	122.388	3.537	133.635	3.923	221.5	3.535	125.301
	3.872	119.873	3.679	126.613	3.824	206.597	3.443	130.857	3.646	128.856	3.9	133.68	3.513	121.961	3.431	132.306	3.698	214.308	3.478	122.427	4.922	140.222	3.476	124.942	3.676	134.537	3.771	112.862	3.542	142.088	3.935	200.55	3.54	121.633
	3.877	113.438	3.684	146.089	3.829	198.78	3.448	123.541	3.65	124.927	3.905	129.931	3.518	134.691	3.436	140.181	3.703	208.324	3.482	132.096	4.927	133.066	3.482	140.771	3.68	127.71	3.776	121.575	3.547	113.354	3.943	196.421	3.545	129.864
	3.887	122.808	3.689	130.073	3.834	193.504	3.452	125.28	3.655	124.018	3.91	133.819	3.523	112.13	3.441	137.603	3.708	197.93	3.487	120.239	4.932	131.402	3.487	139.778	3.685	135.825	3.781	116.943	3.551	121.533	3.947	200.264	3.549	114.974
	3.896	137.502	3.694	135.645	3.839	191.076	3.457	117.492	3.66	130.908	3.915	140.869	3.533	107.451	3.446	130.635	3.713	201.078	3.491	120.045	4.937	115.516	3.492	121.687	3.69	128.366	3.785	121.493	3.556	123.921	3.952	188.359	3.554	128.75
	3.901	117.813	3.699	134.765	3.844	190.1	3.462	117.979	3.665	131.531	3.92	139.59	3.538	129.176	3.451	144.389	3.725	194.986	3.496	126.641	4.942	124.849	3.496	136.433	3.7	129.22	3.797	119.907	3.561	122.936	3.957	202.943	3.56	116.296
	3.906	127.068	3.704	134.785	3.848	192.666	3.474	127.018	3.67	129.786	3.925	131.402	3.543	112.654	3.463	126.198	3.733	202.353	3.501	123.932	4.946	134.785	3.508	135.026	3.704	131.993	3.805	132.633	3.574	121.15	3.962	208.609	3.566	127.736
	3.911	133.564	3.709	136.619	3.859	195.756	3.482	115.608	3.675	128.829	3.93	114.258	3.548	128.205	3.471	119.168	3.737	206.51	3.506	129.327	4.95	141.13	3.516	126.051	3.709	115.706	3.81	121.375	3.581	130.6	3.967	209.493	3.574	125.77
	3.916	130.482	3.718	112.528	3.863	199.215	3.486	118.06	3.68	126.129	3.941	124.264	3.552	120.118	3.475	123.728	3.742	205.388	3.511	130.063	4.955	134.157	3.52	118.873	3.714	124.588	3.815	117.315	3.586	136.948	3.972	201.983	3.578	131.94
	3.926	123.049	3.727	126.643	3.868	203.879	3.491	105.835	3.685	120.624	3.949	121.369	3.557	120.135	3.48	128.157	3.747	193.668	3.516	122.323	4.96	127.555	3.525	116.225	3.719	110.216	3.819	136.323	3.591	119.751	3.977	200.849	3.583	118.679
	3.93	126.264	3.732	111.775	3.873	205.502	3.495	125.44	3.69	123.285	3.954	139.572	3.562	118.259	3.485	122.628	3.752	199.858	3.527	131.534	4.966	127.308	3.53	135.748	3.724	113.277	3.823	122.122	3.595	148.834	3.982	210.613	3.588	116.431
	3.94	119.658	3.745	123.741	3.878	211.754	3.5	119.75	3.694	127.079	3.958	125.349	3.566	117.289	3.49	126.498	3.757	202.678	3.535	145.723	4.97	130.206	3.535	129.691	3.729	127.043	3.828	127.762	3.6	127.022	3.986	205.34	3.593	118.967
	3.945	110.891	3.752	125.771	3.883	200.074	3.505	121.18	3.699	127.359	3.963	130.908	3.571	129.414	3.495	140.18	3.762	205.64	3.54	127.727	4.975	121.563	3.54	136.758	3.734	122.755	3.833	130.42	3.605	132.656	3.99	197.105	3.598	113.693
	3.954	126.805	3.757	122.552	3.887	197.868	3.51	124.928	3.704	132.437	3.968	122.52	3.577	120.156	3.5	141.477	3.767	205.985	3.545	123.25	4.98	132.074	3.544	123.975	3.739	126.489	3.838	127.845	3.61	132.32	3.995	200.049	3.603	121.727
	3.959	130.76	3.761	127.045	3.892	194.746	3.515	123.332	3.71	120.391	3.973	140.852	3.581	134.287	3.505	128.123	3.771	208.735	3.555	140.573	4.985	126.508	3.549	133.759	3.751	125.619	3.843	126.595	3.615	123.723	4	206.534	3.608	119.834
	3.964	131.553	3.766	131.367	3.896	193.729	3.52	124.654	3.714	127.699	3.977	123.836	3.586	123.668	3.51	122.513	3.775	214.473	3.56	133.688	4.99	128.882	3.554	143.765	3.758	137.428	3.848	122.426	3.62	142.908	4.005	208.687	3.613	125.05
	3.977	130.286	3.771	118.768	3.902	196.123	3.525	121.375	3.719	114.827	3.982	131.363	3.591	125.786	3.514	125.316	3.78	202.55	3.564	124.507	4.994	136.917	3.559	133.117	3.763	132.78	3.853	128.2	3.625	129.394	4.01	202.544	3.617	115.666
	3.983	120.537	3.776	127.955	3.907	203.393	3.53	123.591	3.724	133.859	3.987	134.263	3.595	122.194	3.518	116.082	3.792	201.649	3.569	127.8	4.999	131.532	3.564	126.817	3.768	123.482	3.858	135.263	3.63	133.411	4.015	201.766	3.622	121.979
	3.988	128.876	3.781	124.839	3.911	196.894	3.534	130.083	3.729	129.045	3.992	112.542	3.6	125.154	3.524	136.075	3.8	204	3.574	117.363	5.004	127.856	3.569	145.217	3.773	125.14	3.863	134.127	3.634	127.16	4.02	196.698	3.627	117.727
	3.998	133.584	3.786	140.193	3.916	192.69	3.539	125.809	3.734	118.372	3.997	138.232	3.605	117.211	3.528	122.344	3.805	195.293	3.579	120.089	5.009	130.117	3.574	112.648	3.778	131.811	3.872	131.623	3.638	128.243	4.025	208.606	3.632	120.078
	4.003	132.296	3.791	131.156	3.921	201.123	3.544	125.152	3.738	124.552	4.002	136.858	3.61	125.943	3.533	116.522	3.81	211.172	3.584	127.551	5.014	125.481	3.579	145.453	3.783	139.783	3.877	127.055	3.643	129.473	4.029	198.105	3.637	135.983
	4.008	137.052	3.796	119.279	3.926	189.057	3.549	131.257	3.743	126.705	4.007	122.508	3.615	136.814	3.538	135.94	3.815	189.244	3.589	118.802	5.019	132.374	3.584	125.641	3.787	129.299	3.882	135.077	3.648	128.483	4.034	185.617	3.642	116.886
	4.012	128.206	3.8	119.916	3.93	193.265	3.554	122.888	3.748	126.745	4.012	126.576	3.62	118.252	3.543	131.523	3.819	201.008	3.594	124.666	5.024	133.231	3.588	142.929	3.792	131.366	3.887	119.687	3.653	131.267	4.039	202.747	3.647	139.678
	4.017	123.587	3.805	121.328	3.94	194.216	3.559	119.87	3.753	136.63	4.016	138.775	3.625	130.095	3.548	122.403	3.824	205.871	3.599	128.089	5.029	133.802	3.598	135.649	3.797	125.973	3.9	125.32	3.658	123.684	4.047	192.492	3.652	119.671
	4.027	139.616	3.81	126.002	3.945	204.834	3.564	123.96	3.758	127.985	4.021	127.414	3.63	115.243	3.553	117.325	3.829	202.386	3.604	132.786	5.033	125.539	3.603	138.216	3.802	141.938	3.906	133.829	3.663	121.344	4.054	201.343	3.657	139.097
	4.037	128.377	3.815	123.009	3.95	209.487	3.575	118.729	3.763	134.462	4.026	128.005	3.635	121.812	3.557	131.627	3.834	212.078	3.608	131.731	5.038	129.891	3.608	127.11	3.806	133.187	3.911	106.881	3.675	130.768	4.059	208.118	3.661	123.228
	4.042	118.278	3.82	114.362	3.955	201.518	3.583	110.718	3.768	138.057	4.031	122.42	3.639	125.184	3.565	120.817	3.839	206.668	3.613	118.537	5.043	128.585	3.615	142.706	3.812	134.991	3.916	123.829	3.682	131.13	4.064	204.209	3.668	124.31
	4.054	129.934	3.825	138.898	3.96	192.378	3.588	118.613	3.773	122.203	4.036	124.916	3.644	129.456	3.572	119.712	3.844	204.996	3.624	119.784	5.048	128.819	3.623	139.881	3.816	113.575	3.921	144.526	3.687	125.285	4.069	203.054	3.676	124.632
	4.061	123.028	3.83	141.792	3.965	193.058	3.593	126.251	3.777	129.496	4.041	118.839	3.649	120.451	3.577	122.795	3.849	210.028	3.632	121.885	5.053	122.713	3.626	139.456	3.821	118.067	3.926	137.275	3.692	127.355	4.073	210.953	3.68	116.9
	4.071	127.217	3.841	125.393	3.972	204.305	3.598	128.65	3.781	124.121	4.046	131.231	3.654	129.941	3.582	118.797	3.854	209.077	3.637	126.1	5.058	121.767	3.632	130.661	3.826	115.773	3.931	130.607	3.697	128.505	4.078	216.181	3.685	128.993
	4.076	135.11	3.845	122.698	3.979	211.262	3.603	128.458	3.787	124.611	4.053	133.823	3.664	124.178	3.587	120.753	3.858	209.558	3.642	136.871	5.063	120.575	3.636	134.699	3.83	122.116	3.941	135.269	3.702	124.226	4.083	210.163	3.69	129.151
	4.081	126.352	3.854	117.455	3.984	205.872	3.608	120.363	3.792	129.572	4.06	122.906	3.669	117.641	3.592	120.65	3.863	208.807	3.647	108.205	5.075	130.353	3.641	144.376	3.835	126.557	3.946	131.677	3.707	122.254	4.088	207.864	3.695	128.094
	4.085	122.842	3.859	127.241	3.989	198.253	3.613	124.975	3.797	129.351	4.065	133.415	3.674	119.736	3.596	123.006	3.868	209.62	3.651	126.627	5.081	123.301	3.646	127.479	3.84	141.412	3.95	123.936	3.712	131.305	4.093	203.423	3.699	114.725
	4.09	130.974	3.864	114.402	3.994	192.806	3.617	129.661	3.809	134.088	4.07	138.847	3.678	124.748	3.601	120.137	3.873	200.333	3.656	121.56	5.086	126.94	3.651	144.857	3.851	140.707	3.955	121.338	3.717	126.518	4.098	195.179	3.704	117.662
	4.099	138.73	3.868	114.419	3.999	205.43	3.622	117.433	3.816	136.841	4.075	117.426	3.69	116.049	3.606	123.925	3.878	196.873	3.661	127.488	5.092	116.585	3.656	117.797	3.857	130.173	3.959	125.326	3.721	137.925	4.103	202.096	3.709	128.521
	4.104	129.461	3.873	125.211	4.004	201.343	3.626	124.224	3.82	121.944	4.08	126.206	3.698	115.914	3.611	119.188	3.883	210.445	3.666	128.499	5.096	122.034	3.661	126.622	3.865	124.607	3.964	127.523	3.726	133.372	4.108	210.378	3.714	135.455
	4.114	122.328	3.878	117.128	4.009	197.441	3.631	121.373	3.825	117.12	4.085	128.043	3.703	113.445	3.616	128.001	3.888	209.231	3.671	127.466	5.101	120.058	3.666	128.514	3.869	135	3.969	125.515	3.731	126.858	4.112	200.761	3.719	123.56
	4.119	124.711	3.882	125.29	4.013	204.117	3.636	118.993	3.83	130.462	4.09	125.452	3.708	110.12	3.621	137.125	3.893	197.002	3.676	127.535	5.106	125.024	3.67	126.903	3.874	133.167	3.975	137.791	3.736	127.043	4.117	211.207	3.724	140.973
	4.124	116.138	3.887	128.208	4.018	201.956	3.641	122.422	3.835	126.726	4.095	129.054	3.712	118.432	3.626	128.793	3.898	207.256	3.681	126.236	5.111	132.508	3.675	133.408	3.879	140.937	3.979	135.934	3.741	126.904	4.122	202.335	3.729	128.506
	4.129	114.502	3.892	125.596	4.023	206.945	3.646	125.905	3.84	133.029	4.099	137.185	3.717	114.515	3.631	128.023	3.903	204.456	3.69	125.476	5.116	128.394	3.68	127.578	3.884	131.261	3.984	135.94	3.746	126.347	4.127	200.453	3.734	117.211
	4.138	130.237	3.897	127.958	4.028	195.357	3.651	129.692	3.845	143.52	4.104	131.283	3.721	110.323	3.636	128.914	3.907	200.761	3.695	131.081	5.12	130.923	3.685	140.725	3.889	131.211	3.989	115.692	3.751	133.002	4.138	196.671	3.739	115.146
	4.143	113.204	3.902	124.571	4.033	192.226	3.656	119.614	3.85	122.895	4.114	137.19	3.726	120.44	3.64	121.038	3.911	191.467	3.7	117.338	5.125	113.845	3.69	118.666	3.894	128.228	3.993	128.705	3.756	128.433	4.146	197.439	3.743	123.786
	4.153	123.96	3.907	123.649	4.037	208.65	3.66	124.816	3.855	121.91	4.119	138.193	3.731	122.269	3.645	123.271	3.916	205.991	3.705	136.937	5.13	127.595	3.695	134.562	3.899	135.381	3.998	142.112	3.76	125.986	4.151	196.946	3.751	116.015
	4.163	129.092	3.912	127.743	4.042	210.42	3.665	126.027	3.859	122.948	4.123	140.962	3.736	111.787	3.65	133.382	3.922	197.775	3.71	131.222	5.135	126.756	3.708	131.698	3.904	121.028	4.003	133.595	3.765	115.363	4.155	192.612	3.758	122.869
	4.168	125.695	3.917	134.771	4.047	203.022	3.673	136.409	3.864	126.465	4.128	124.787	3.741	122.904	3.655	127.628	3.926	199.91	3.715	128.229	5.14	127.469	3.714	120.368	3.909	128.937	4.011	135.63	3.77	130.797	4.16	196.053	3.763	117.265
	4.173	112.61	3.922	127.235	4.052	197.984	3.681	123.441	3.869	128.067	4.133	127.773	3.746	125.9	3.66	129.613	3.931	205.136	3.72	132.095	5.145	133.51	3.719	124.429	3.913	125.502	4.018	128.668	3.779	126.247	4.165	190.961	3.768	131.522
	4.178	117.218	3.926	126.418	4.056	203.014	3.685	125.334	3.874	119.176	4.138	134.556	3.751	127.797	3.664	125.315	3.936	200.634	3.725	123.039	5.15	121.856	3.724	129.036	3.918	136.875	4.023	117.783	3.784	131.341	4.17	204.401	3.773	124.189
	4.19	118.801	3.931	119.378	4.061	193.811	3.69	134.47	3.879	123.637	4.142	125.065	3.756	132.919	3.669	133.986	3.941	211.302	3.73	125.574	5.155	129.032	3.729	137.052	3.923	139.014	4.032	117.45	3.789	118.576	4.175	186.678	3.778	117.072
	4.198	123.567	3.943	137.426	4.068	187.508	3.695	127.771	3.884	128.987	4.147	122.917	3.76	128.105	3.674	132.697	3.945	202.512	3.734	122.678	5.159	116.156	3.734	134.064	3.928	136.42	4.037	128.577	3.795	136.963	4.18	208.166	3.782	132.236
	4.207	123.909	3.951	123.24	4.076	178.59	3.699	126.16	3.889	119.721	4.152	139.793	3.765	118.879	3.679	116.255	3.955	206.918	3.739	124.475	5.165	116.718	3.739	137.736	3.933	127.507	4.042	136.752	3.799	123.104	4.185	195.142	3.787	130.396
	4.212	118.828	3.956	131.956	4.081	188.614	3.704	125.415	3.894	112.438	4.157	135.155	3.77	126.133	3.69	132.67	3.96	198.326	3.744	130.627	5.17	115.096	3.744	136.321	3.938	125.085	4.047	121.709	3.803	129.047	4.19	205.416	3.792	128.876
	4.217	116.245	3.961	127.891	4.086	194.173	3.709	130.255	3.899	135.011	4.162	128.551	3.775	128.58	3.698	122.361	3.965	203.063	3.749	127.183	5.174	121.55	3.749	132.968	3.951	135.305	4.052	133.955	3.808	126.178	4.194	196.296	3.797	143.464
	4.221	120.103	3.966	139.999	4.091	201.867	3.714	126.672	3.909	120.332	4.167	134.974	3.78	133.029	3.703	129.08	3.97	202.655	3.761	122.571	5.179	137.769	3.753	127.29	3.957	122.532	4.057	145.23	3.813	132.673	4.199	211.906	3.802	126.003
	4.23	118.419	3.97	126.751	4.095	206.546	3.719	115.373	3.914	121.161	4.172	123.88	3.787	126.629	3.708	121.608	3.975	198.809	3.769	132.329	5.184	124.827	3.758	136.572	3.961	139.251	4.062	128.909	3.818	117.392	4.204	196.501	3.807	134.308
	4.241	119.183	3.975	115.7	4.1	201.989	3.724	136.72	3.918	114.681	4.177	133.261	3.795	124.819	3.713	120.963	3.98	195.608	3.772	132.223	5.189	125.644	3.762	128.604	3.966	137.887	4.067	125.874	3.823	124.66	4.209	198.907	3.812	128.262
	4.245	122.528	3.98	134.364	4.105	188.946	3.729	121.844	3.923	132.395	4.181	121.395	3.8	121.764	3.718	129.72	3.984	205.309	3.777	128.241	5.194	128.113	3.768	129.801	3.971	135.175	4.072	130.397	3.828	142.161	4.214	199.25	3.817	134.7
	4.25	118.693	3.985	137.628	4.11	200.005	3.734	122.196	3.933	133.792	4.186	136.399	3.804	112.106	3.722	119.837	3.989	203.419	3.782	133.594	5.199	122.975	3.772	130.139	3.976	141.231	4.076	114.749	3.833	136.809	4.219	199.786	3.821	118.022
	4.255	132.63	3.99	134.207	4.115	202.639	3.739	128.977	3.937	122.84	4.191	131.198	3.809	116.31	3.727	123.31	4.001	204.406	3.787	122.45	5.203	131.255	3.777	131.53	3.981	125.562	4.081	124.442	3.838	127.202	4.224	206.639	3.825	131.508
	4.26	127.138	3.995	128.391	4.12	197.221	3.743	118.978	3.942	120.859	4.196	141.19	3.814	116.345	3.732	118.258	4.009	215.666	3.792	120.31	5.208	128.588	3.782	124.195	3.986	131.232	4.086	127.149	3.842	130.826	4.229	209.497	3.83	123.738
	4.264	129.551	4	134.027	4.125	199.33	3.748	130.219	3.946	122.15	4.201	132.497	3.819	123.813	3.737	123.076	4.014	210.471	3.797	126.715	5.212	119.976	3.787	119.759	3.991	123.698	4.091	123.202	3.847	136.425	4.234	205.999	3.844	126.915
	4.269	135.683	4.004	120.449	4.13	213.331	3.753	120.924	3.951	125.747	4.206	134.37	3.824	128.235	3.742	143.701	4.019	201.889	3.802	116.71	5.217	123.642	3.792	130.107	3.995	128.884	4.096	122.143	3.852	135.676	4.246	200.021	3.85	125.005
	4.274	128.388	4.008	119.601	4.135	199.867	3.758	111.768	3.956	129.018	4.211	134.883	3.829	124.093	3.747	125.764	4.024	213.713	3.807	127.069	5.222	122.186	3.805	121.904	4	126.615	4.109	135.131	3.857	137.47	4.253	188.861	3.855	127.972
	4.279	129.762	4.013	119.127	4.139	202.863	3.762	127.772	3.961	118.165	4.216	125.002	3.834	125.312	3.752	125.233	4.028	203.057	3.812	122.342	5.228	125.688	3.811	140.524	4.005	119.439	4.115	125.555	3.862	127.994	4.258	197.341	3.86	126.824
	4.284	125.085	4.018	126.576	4.149	201.822	3.767	120.236	3.966	127.05	4.221	124.463	3.839	124.188	3.757	130.307	4.033	197.571	3.816	134.598	5.233	120.363	3.816	122.789	4.01	126.385	4.124	131.152	3.867	129.709	4.263	206.062	3.869	124.927
	4.289	121.577	4.023	124.121	4.154	207.946	3.773	120.128	3.971	130.442	4.227	119.251	3.843	118.931	3.762	125.599	4.038	203.34	3.821	122.271	5.237	125.486	3.821	121.836	4.015	125.214	4.129	119.394	3.872	127.665	4.268	205.66	3.874	133.524
	4.294	127.234	4.028	130.141	4.159	204.236	3.778	128.111	3.976	120.679	4.235	132.192	3.847	121.643	3.766	109.865	4.043	203.47	3.826	132.881	5.242	120.822	3.826	126.053	4.02	130.331	4.134	126.265	3.877	134.559	4.272	198.274	3.879	123.229
	4.299	120.061	4.033	128.662	4.164	203.566	3.784	121.942	3.981	134.986	4.24	119.424	3.852	116.987	3.771	121.109	4.047	202.607	3.836	135.705	5.246	130.662	3.831	124.516	4.025	132.371	4.139	126.491	3.882	117.243	4.277	189.235	3.884	122.255
	4.304	117.475	4.038	133.782	4.177	201.008	3.792	124.18	3.985	133.751	4.245	122.834	3.857	112.932	3.783	124.187	4.052	201.243	3.841	117.39	5.251	124.153	3.835	129.621	4.03	123.648	4.144	118.848	3.886	133.392	4.281	195.282	3.889	129.763
	4.308	129.833	4.043	116.568	4.183	191.509	3.796	122.521	3.99	124.159	4.25	126.336	3.862	111.862	3.791	100.324	4.057	201.842	3.846	122.922	5.256	110.904	3.84	124.155	4.034	122.203	4.149	126.738	3.891	118.403	4.287	205.719	3.894	124.905
	4.313	128.347	4.048	117.388	4.187	198.456	3.801	128.278	3.995	121.125	4.255	130.208	3.867	132.069	3.795	119.336	4.062	202.358	3.851	115.791	5.261	122.046	3.845	132.898	4.039	122.967	4.154	124.059	3.896	124.355	4.291	203.351	3.899	128.7
	4.318	121.549	4.052	142.962	4.192	203.247	3.806	125.192	4	125.612	4.259	119.857	3.872	130.242	3.8	123.089	4.066	200.477	3.856	114.896	5.274	126.75	3.85	121.132	4.044	126.808	4.158	124.096	3.901	125.545	4.296	203.525	3.904	119.146
	4.325	116.121	4.058	134.166	4.197	196.028	3.811	126.042	4.013	137.946	4.264	128.589	3.877	121.372	3.805	125.122	4.071	205.269	3.86	120.29	5.281	124.313	3.855	128.336	4.049	129.195	4.163	144.706	3.907	119.96	4.301	198.346	3.908	119.832
	4.333	108.431	4.062	133.63	4.202	199.407	3.816	122.609	4.02	120.874	4.268	128.765	3.882	135.343	3.809	110.974	4.076	199.078	3.865	118.934	5.285	122.372	3.86	133.62	4.054	134.426	4.168	127.88	3.911	137.071	4.306	211.921	3.913	129.007
	4.338	125.24	4.067	131.917	4.207	202.343	3.821	109.112	4.025	125.405	4.273	125.602	3.886	124.723	3.814	126.125	4.081	200.874	3.872	123.828	5.29	128.631	3.865	134.439	4.064	124.285	4.173	135.502	3.915	137.71	4.311	207.171	3.918	121.839
	4.343	114.514	4.072	124.322	4.212	197.842	3.825	116.264	4.029	126.303	4.278	131.808	3.899	135.803	3.819	117.713	4.086	202.837	3.88	117.879	5.295	123.019	3.87	124.892	4.069	125.248	4.178	125.474	3.921	133.824	4.316	191.632	3.923	121.862
	4.347	118.555	4.077	123.598	4.217	198.54	3.83	123.157	4.034	123.829	4.283	131.1	3.906	124.16	3.824	122.579	4.091	197.414	3.885	125.138	5.3	115.628	3.875	132.657	4.074	132.455	4.183	126.59	3.925	121.825	4.32	208.205	3.928	124.533
	4.352	120.771	4.082	127.513	4.221	202.172	3.835	126.876	4.039	129.753	4.288	128.019	3.911	140.719	3.829	123.002	4.096	200.9	3.89	120.227	5.305	116.311	3.879	125.882	4.078	134.261	4.188	134.328	3.929	129.447	4.325	203.03	3.933	123.127
	4.357	128.526	4.087	121.242	4.226	201.682	3.84	122.052	4.044	128.237	4.293	138.257	3.916	121.719	3.834	111.741	4.107	208.1	3.895	121.263	5.31	125.009	3.889	128.11	4.083	124.26	4.198	126.086	3.934	130.45	4.33	197.498	3.938	129.016
	4.361	120.812	4.091	124.707	4.231	196.818	3.845	134.19	4.049	123.344	4.303	126.538	3.921	112.796	3.839	110.488	4.11	199.087	3.899	122.009	5.315	136.069	3.894	125.712	4.087	135.318	4.202	126.929	3.94	123.486	4.335	192.229	3.943	136.917
	4.366	124.935	4.096	133.792	4.236	214.079	3.85	129.72	4.054	126.117	4.307	129.434	3.926	125.969	3.844	125.754	4.115	196.708	3.904	121.973	5.32	108.747	3.899	128.637	4.092	131.167	4.207	123.766	3.944	128.473	4.347	196.941	3.955	121.658
	4.371	123.758	4.101	130.09	4.241	198.817	3.855	117.183	4.059	124.183	4.312	124.723	3.93	114.989	3.848	125.67	4.12	201.369	3.908	115.627	5.325	129.663	3.904	121.57	4.097	135.563	4.212	131.277	3.949	136.089	4.355	205.602	3.962	123.121
	4.376	131.306	4.106	137.054	4.246	201.86	3.86	125.501	4.064	139.579	4.317	132.395	3.935	133.501	3.853	119.086	4.125	196.65	3.913	138.101	5.329	123.28	3.909	130.438	4.102	134.541	4.217	141.264	3.954	127.302	4.36	189.245	3.966	127.808
	4.381	134.65	4.111	132.771	4.251	197.834	3.865	122.156	4.068	133.029	4.322	125.627	3.945	122.98	3.866	121.603	4.13	195.332	3.918	126.746	5.334	122.397	3.918	132.165	4.107	131.088	4.222	124.575	3.959	137.804	4.364	201.713	3.971	133.702
	4.386	130.281	4.116	119.348	4.256	196.234	3.869	122.04	4.072	125.267	4.332	130.727	3.95	125.165	3.873	141.261	4.135	190.669	3.923	121.623	5.339	119.321	3.922	123.568	4.112	125.512	4.227	133.714	3.964	124.89	4.369	205.599	3.976	142.895
	4.39	134.407	4.121	114.034	4.261	199.337	3.874	128.127	4.078	130.229	4.337	135.124	3.955	124.939	3.878	130.803	4.14	198.64	3.928	133.411	5.344	117.117	3.927	133.849	4.117	133.051	4.232	131.72	3.968	124.504	4.374	196.317	3.981	130.037
	4.395	119.894	4.126	120.146	4.265	188.278	3.88	121.096	4.082	130.596	4.342	131.773	3.96	121.398	3.883	116.162	4.145	205.47	3.933	123.146	5.348	138.959	3.932	132.475	4.121	128.72	4.236	128.438	3.973	117.563	4.379	205.695	3.986	132.004
	4.4	123.81	4.131	122.225	4.277	210.565	3.884	135.307	4.087	127.205	4.347	126.212	3.965	126.332	3.888	127.708	4.149	196.998	3.938	123.869	5.354	127.152	3.937	116.894	4.126	132.818	4.24	133.031	3.978	142.795	4.384	190.745	3.991	123.675
	4.405	117.5	4.135	129.252	4.285	219.706	3.889	126.373	4.092	131.654	4.351	117.888	3.969	124.377	3.892	120.224	4.154	204.915	3.945	126.672	5.358	133.936	3.942	126.482	4.131	133.537	4.245	123.71	3.983	136.757	4.389	204.027	3.995	126.328
	4.41	119.546	4.14	121.941	4.29	206.383	3.894	118.34	4.097	135.377	4.356	129.062	3.974	120.898	3.897	125.233	4.159	210.73	3.953	122.344	5.364	117.18	3.947	132.849	4.136	128.03	4.25	138.721	3.988	129.418	4.394	195.812	4	123.974
	4.415	112.151	4.144	129.623	4.295	203.019	3.899	119.07	4.102	135.921	4.361	136.516	3.979	119.962	3.902	123.777	4.164	193.589	3.957	121.856	5.367	119.91	3.952	133.724	4.141	124.417	4.255	124.233	3.993	131.437	4.399	193.78	4.005	128.271
	4.425	127.28	4.154	121.559	4.3	199.162	3.904	123.405	4.114	129.627	4.366	134.725	3.989	125.624	3.907	130.938	4.169	181.201	3.962	141.483	5.373	113.425	3.957	120.702	4.146	130.273	4.26	122.676	3.998	123.042	4.403	203.296	4.01	121.486
	4.434	113.828	4.16	129.841	4.304	197.935	3.907	129.863	4.121	123.785	4.371	130.903	3.994	131.178	3.912	128.09	4.174	212.051	3.967	136.637	5.377	135.876	3.961	123.079	4.157	127.859	4.265	133.621	4.003	141.352	4.408	192.906	4.015	111.066
	4.439	133.361	4.164	140.521	4.309	197.762	3.913	122.439	4.126	120.546	4.376	120.48	3.998	126.664	3.917	122.404	4.179	217.514	3.972	126.953	5.382	130.743	3.966	129.126	4.16	128.497	4.27	124.674	4.008	127.289	4.412	194.384	4.02	126.84
	4.444	135.325	4.169	125.414	4.314	202.11	3.917	120.021	4.131	125.99	4.381	130.547	4.003	125.301	3.922	125.607	4.183	216.053	3.977	129.713	5.387	126.639	3.971	126.437	4.165	129.163	4.275	120.177	4.012	131.062	4.417	196.587	4.025	117.838
	4.449	124.757	4.174	135.344	4.319	197.302	3.922	130.926	4.136	132.987	4.386	131.982	4.008	127.306	3.927	120.279	4.188	202.832	3.981	133.446	5.392	122.214	3.976	115.093	4.17	143.41	4.28	124.83	4.017	140.704	4.423	206.569	4.03	129.303
	4.454	117.014	4.178	135.058	4.324	212.74	3.927	130.647	4.141	129.488	4.39	122.361	4.012	122.503	3.931	124.793	4.192	193.929	3.986	122.433	5.397	126.274	3.981	132.537	4.175	135.461	4.284	120.372	4.023	134.058	4.427	208.384	4.034	125.878
	4.46	128.46	4.183	125.672	4.328	194.952	3.932	124.207	4.146	122.017	4.394	135.468	4.017	145.608	3.935	116.402	4.197	204.006	3.991	126.067	5.402	132.896	3.986	126.563	4.18	132.752	4.289	126.632	4.032	124.138	4.432	199.218	4.039	117.54
	4.469	128.719	4.188	130.3	4.333	192.686	3.937	123.748	4.15	120.64	4.399	123.657	4.022	127.588	3.94	128.562	4.204	201.855	3.996	123.435	5.407	130.552	3.991	141.149	4.185	119.355	4.294	138.286	4.037	127.308	4.437	196.832	4.044	112.947
	4.473	123.076	4.193	121.418	4.338	197.476	3.942	133.521	4.155	127.392	4.404	129.988	4.027	128.111	3.945	113.926	4.212	211.21	4.001	132.491	5.411	114.763	3.996	129.069	4.19	121.702	4.299	128.627	4.042	135.076	4.449	203.234	4.057	119.311
	4.478	126.587	4.198	135.645	4.343	195.896	3.947	122.078	4.16	125.153	4.409	130.289	4.032	124.948	3.95	120.128	4.217	182.484	4.006	117.604	5.416	123.942	4.001	132.931	4.195	128.158	4.306	127.142	4.047	132.419	4.456	209.42	4.065	131.048
	4.488	126.438	4.203	125.246	4.347	196.986	3.956	127.911	4.165	126.189	4.416	125.501	4.037	116.432	3.955	121.039	4.222	196.157	4.011	127.255	5.421	125.196	4.005	132.983	4.2	131.399	4.314	125.19	4.051	142.357	4.461	209.922	4.069	123.812
	4.493	136.679	4.208	125.963	4.352	213.755	3.966	131.115	4.17	119.215	4.424	130.023	4.042	127.764	3.96	122.097	4.227	199.058	4.016	122.323	5.426	129.897	4.01	126.617	4.204	128.428	4.319	132.108	4.055	138.671	4.466	215.609	4.074	131.775
	4.502	132.783	4.213	118.828	4.362	197.52	3.971	128.706	4.175	136.615	4.429	131.776	4.047	129.611	3.965	124.155	4.232	207.276	4.021	128.455	5.431	122.52	4.015	131.113	4.209	122.003	4.323	128.493	4.06	135.411	4.471	206.391	4.078	127.772
	4.512	127.382	4.217	117.131	4.367	208.058	3.976	113.908	4.18	130.76	4.433	124.062	4.052	116.886	3.971	119.476	4.236	188.289	4.025	122.485	5.436	134.601	4.023	123.814	4.213	130.7	4.328	123.766	4.065	126.47	4.476	205.184	4.083	127.967
	4.516	136.756	4.222	117.621	4.372	207.358	3.988	120.364	4.185	121.552	4.443	131.891	4.056	127.375	3.979	122.99	4.241	212.538	4.03	124.335	5.441	135.447	4.03	136.612	4.218	138.574	4.333	112.142	4.07	136.918	4.481	194.765	4.088	132.92
	4.521	129.003	4.227	111.328	4.377	206.749	3.995	143.665	4.19	117.021	4.448	128.29	4.061	142.185	3.984	133.9	4.246	203.925	4.035	128.791	5.446	137.693	4.035	136.145	4.223	124.085	4.338	125.866	4.075	126.718	4.485	205.502	4.093	122.699
	4.526	117.999	4.232	134.127	4.382	205.151	4	138.441	4.194	113.191	4.453	138.296	4.066	117.759	3.989	117.192	4.251	214.693	4.04	129.813	5.45	135.368	4.04	112.354	4.229	131.272	4.343	134.591	4.089	118.392	4.49	197.201	4.097	134.165
	4.536	117.658	4.237	123.28	4.387	198.769	4.005	128.939	4.199	128.571	4.458	135.494	4.071	123.275	3.994	135.858	4.256	202.661	4.052	141.035	5.455	126.1	4.043	127.432	4.238	139.315	4.348	123.385	4.095	128.21	4.495	187.137	4.102	124.595
	4.541	125.947	4.248	122.086	4.392	201.995	4.01	125.722	4.203	124.289	4.463	129.337	4.085	120.639	3.999	138.638	4.261	201.42	4.059	120.32	5.46	124.341	4.048	118.656	4.247	132.96	4.353	127.928	4.099	138.377	4.5	191.881	4.107	142.131
	4.546	130.968	4.257	130.057	4.401	211.627	4.015	138.435	4.209	118.851	4.468	129.444	4.091	124.095	4.004	121.274	4.266	206.722	4.064	130.065	5.465	122.072	4.053	125.297	4.252	129.616	4.358	120.043	4.104	140.568	4.505	199.334	4.112	128.094
	4.551	132.663	4.261	122.224	4.406	202.801	4.02	130.423	4.221	112.769	4.473	137.337	4.095	138.5	4.009	120.048	4.271	203.258	4.068	117.293	5.47	127.545	4.058	116.585	4.263	133.805	4.363	132.398	4.109	134.922	4.51	195.514	4.116	138.483
	4.555	125.909	4.266	140.101	4.411	193.112	4.025	117.313	4.229	132.928	4.477	127.664	4.105	125.813	4.013	119.413	4.275	196.009	4.073	122.889	5.483	129.711	4.063	138.106	4.268	133.314	4.367	126.449	4.114	117.237	4.515	196.851	4.121	137.889
	4.56	136.8	4.271	137.613	4.416	189.375	4.03	135.055	4.233	128.259	4.482	124.48	4.11	123.767	4.018	117.842	4.28	195.232	4.078	116.032	5.49	128.373	4.068	136.42	4.272	133.359	4.372	129.069	4.119	138.381	4.52	201.103	4.126	120.231
	4.565	134.27	4.275	123.8	4.421	200.306	4.034	122.696	4.237	120.252	4.487	129.469	4.115	127.376	4.023	120.564	4.285	192.566	4.083	129.791	5.493	130.475	4.073	129.217	4.277	124.95	4.376	120.188	4.124	143.385	4.525	194.777	4.131	125.78
	4.57	141.437	4.28	127.017	4.426	198.436	4.039	125.262	4.242	115.689	4.492	141.648	4.12	134.242	4.028	127.145	4.29	201.966	4.088	135.792	5.499	124.333	4.078	129.925	4.282	130.128	4.381	127.164	4.129	131.622	4.529	215.458	4.136	123.224
	4.58	127.337	4.285	118.9	4.43	185.591	4.044	134.505	4.247	118.269	4.497	123.765	4.124	125.44	4.033	131.647	4.295	198.287	4.093	129.058	5.504	127.036	4.083	129.34	4.286	129.261	4.386	112.816	4.134	135.718	4.534	201.564	4.146	127.752
	4.59	131.585	4.29	129.546	4.435	202.099	4.048	122.291	4.252	117.485	4.502	132.384	4.13	122.953	4.038	142.646	4.3	204.356	4.098	113.732	5.508	126.984	4.087	128.462	4.291	130.545	4.392	128.96	4.138	121.085	4.539	193.812	4.151	123.679
	4.599	131.618	4.295	115.114	4.44	205.541	4.054	120.382	4.257	114.873	4.507	134.408	4.134	121.63	4.043	122.542	4.305	192.973	4.103	125.228	5.513	120.168	4.092	117.009	4.296	131.991	4.396	120.831	4.143	123.45	4.552	205.718	4.156	126.175
	4.604	130.104	4.299	137.206	4.445	201.719	4.058	124.673	4.262	134.246	4.517	125.816	4.138	126.534	4.048	121.389	4.311	202.798	4.107	126.665	5.518	124.86	4.097	128.297	4.301	121.824	4.401	123.064	4.148	127.927	4.56	199.246	4.16	124.026
	4.609	120.314	4.304	137.91	4.45	200.592	4.063	123.549	4.267	129.411	4.526	120.437	4.143	124.239	4.053	122.969	4.315	204.194	4.112	114.23	5.523	135.12	4.102	113.069	4.306	126.475	4.406	125.15	4.153	125.185	4.564	196.812	4.165	130.025
	4.614	123.109	4.309	115.099	4.455	196.147	4.068	120.303	4.272	127.801	4.531	128.502	4.148	126.207	4.057	123.166	4.319	206.224	4.117	133.111	5.528	119.928	4.107	121.149	4.311	120.445	4.413	127.995	4.158	130.918	4.568	193.654	4.171	126.523
	4.619	128.439	4.314	122.256	4.46	195.531	4.073	112.605	4.276	124.262	4.535	125.224	4.153	117.262	4.062	120.971	4.323	198.117	4.122	122.206	5.533	130.807	4.112	125.177	4.316	127.629	4.42	125.265	4.163	137.046	4.572	202.687	4.18	124.296
	4.624	130.481	4.319	140.207	4.465	185.342	4.085	123.07	4.281	117.426	4.54	127.962	4.158	122.201	4.074	125.318	4.329	206.511	4.134	140.093	5.537	118.077	4.117	127.301	4.321	136.295	4.425	123.865	4.168	135.518	4.577	193.281	4.185	138.783
	4.629	126.53	4.324	115.463	4.476	197.883	4.092	125.339	4.286	127.708	4.545	126.778	4.163	121.134	4.081	122.956	4.334	218.777	4.142	117.693	5.542	127.528	4.122	116.365	4.326	129.094	4.435	111.329	4.173	140.408	4.582	198.367	4.19	120.392
	4.634	137.315	4.329	137.112	4.483	208.63	4.097	123.887	4.291	123.469	4.55	126.438	4.168	127.585	4.086	126.862	4.338	211.142	4.147	110.64	5.547	131.54	4.126	121.418	4.33	137.222	4.44	128.959	4.177	137.79	4.587	198.025	4.195	138.573
	4.642	126.125	4.334	132.803	4.488	205.139	4.102	122.496	4.296	111.389	4.555	115.752	4.173	114.26	4.091	122.204	4.343	205.483	4.151	111.77	5.552	123.491	4.131	141.019	4.335	139.296	4.445	129.345	4.182	139.078	4.592	202.751	4.199	136.529
	4.652	120.923	4.339	126.156	4.498	195.291	4.107	129.838	4.301	110.986	4.559	123.091	4.186	125.594	4.096	111.615	4.348	201.958	4.156	122.181	5.557	125.369	4.136	137.01	4.34	121.702	4.449	132.205	4.186	122.28	4.597	200.892	4.204	130.569
	4.657	122.314	4.343	135.965	4.503	198.324	4.112	120.948	4.306	119.5	4.564	135.38	4.193	129.559	4.1	120.375	4.353	210.041	4.161	122.17	5.562	140.028	4.141	130.535	4.345	117.978	4.454	127.21	4.191	136.287	4.602	191.895	4.209	130.189
	4.671	130.072	4.348	133.4	4.508	209.232	4.116	122.74	4.311	128.503	4.569	126.074	4.197	120.8	4.105	122.454	4.358	210.312	4.166	119.444	5.567	135.921	4.154	130.861	4.35	125.986	4.459	133.33	4.196	125.965	4.607	197.113	4.214	129.822
	4.677	140.798	4.36	115.248	4.512	203.85	4.121	122.892	4.316	131.96	4.574	127.687	4.202	122.375	4.11	120.556	4.362	195.485	4.171	125.705	5.572	139.322	4.161	128.131	4.355	133.025	4.464	122.523	4.207	136.469	4.611	212.099	4.219	126.712
	4.682	140.346	4.368	115.574	4.517	196.995	4.126	121.779	4.32	126.458	4.579	133.614	4.207	124.691	4.115	130.645	4.367	192.625	4.176	124.714	5.577	122.767	4.166	117.228	4.367	128.152	4.469	128.89	4.211	132.065	4.616	208.334	4.224	127.006
	4.686	124.023	4.373	134.211	4.522	205.226	4.131	120.673	4.325	126.826	4.584	125.947	4.212	139.682	4.12	128.023	4.372	199.374	4.181	127.33	5.586	137.085	4.17	126.29	4.373	136.715	4.474	138.181	4.216	120.124	4.621	196.598	4.229	130.127
	4.696	129.584	4.378	120.436	4.527	198.328	4.136	117.642	4.331	139.32	4.589	125.226	4.217	117.965	4.125	127.159	4.377	202.699	4.185	123.753	5.591	126.298	4.175	115.601	4.378	133.403	4.479	135.706	4.22	122.502	4.626	215.792	4.234	124.443
	4.701	138.837	4.382	122.01	4.532	196.19	4.141	123.536	4.34	127.137	4.594	128.015	4.221	129.135	4.13	119.532	4.382	206.055	4.189	120.575	5.596	120.605	4.18	128.275	4.383	133.163	4.484	140.121	4.225	122.113	4.631	204.046	4.238	118.972
	4.706	132.643	4.387	125.298	4.537	198.994	4.146	126.093	4.345	145.114	4.598	138.921	4.226	121.433	4.135	130.496	4.387	199.863	4.194	123.199	5.601	128.184	4.184	137.142	4.388	127.429	4.489	135.856	4.23	135.066	4.636	198.065	4.243	119.53
	4.711	125.976	4.392	127.843	4.542	189.414	4.151	128.091	4.35	132.154	4.603	142.429	4.231	128.604	4.139	129.573	4.392	196.329	4.199	131.05	5.606	139.361	4.189	128.998	4.393	119.363	4.493	134.373	4.235	127.011	4.641	198.42	4.254	137.973
	4.716	128.363	4.397	120.839	4.547	194.216	4.156	131.869	4.355	128.118	4.608	123.052	4.236	124.496	4.144	121.887	4.397	204.354	4.204	128.536	5.611	124.598	4.194	124.207	4.398	127.503	4.498	131.585	4.24	123.476	4.646	193.659	4.262	123.863
	4.72	135.953	4.402	129.078	4.552	184.484	4.16	117.786	4.359	121.597	4.618	145.274	4.241	122.737	4.149	128.034	4.408	200.39	4.209	135.045	5.616	119.37	4.199	111.043	4.403	125.717	4.503	131.005	4.25	120.775	4.652	183.514	4.267	118.367
	4.725	134.847	4.407	142.992	4.556	213.204	4.165	119.558	4.363	126.749	4.624	131.847	4.246	134.605	4.154	132.847	4.416	201.156	4.214	125.842	5.62	125.544	4.204	115.528	4.408	137.314	4.515	131.299	4.255	125.817	4.66	204.995	4.272	124.93
	4.735	132.915	4.412	126.281	4.561	202.296	4.17	129.311	4.368	115.901	4.628	132.927	4.251	134.777	4.159	132.104	4.421	203.88	4.219	124.111	5.625	120.842	4.209	116.653	4.412	137.458	4.522	140.999	4.259	125.228	4.665	201.09	4.277	132.854
	4.74	121.993	4.417	128.876	4.566	203.794	4.175	129.03	4.373	134.322	4.633	134.739	4.256	125.972	4.172	137.598	4.426	206.299	4.224	124.883	5.629	136.059	4.213	120.345	4.417	135.941	4.527	134.621	4.264	122.58	4.67	195.757	4.282	128.994
	4.75	120.816	4.422	141.712	4.579	189.764	4.186	123.461	4.378	125.242	4.638	137.952	4.26	123.877	4.179	123.527	4.431	185.313	4.229	128.387	5.635	126.24	4.218	128.065	4.422	135.798	4.531	127.172	4.269	125.358	4.675	195.203	4.286	129.076
	4.76	127.069	4.425	123.557	4.586	199.248	4.194	131.818	4.383	124.405	4.642	124.58	4.264	117.479	4.183	120.312	4.436	191.906	4.233	131.41	5.64	112.796	4.223	142.406	4.427	131.461	4.536	127.838	4.274	122.021	4.68	189.036	4.291	126.505
	4.764	118.227	4.43	125.986	4.591	208.803	4.198	134.656	4.388	119.841	4.647	129.004	4.269	130.731	4.193	119.409	4.441	203.897	4.241	124.005	5.645	117.493	4.23	139.942	4.432	128.417	4.541	135.739	4.279	117.767	4.685	201.911	4.296	143.686
	4.769	119.135	4.435	126.971	4.595	191.633	4.209	114.99	4.393	130.086	4.651	129.162	4.274	132.187	4.198	111.092	4.445	197.68	4.248	117.783	5.649	129.696	4.238	141.101	4.437	131.883	4.546	122.037	4.284	111.396	4.689	204.649	4.301	128.953
	4.774	119.059	4.44	118.855	4.6	197.491	4.213	122.667	4.398	128.556	4.657	129.002	4.279	127.862	4.203	120.776	4.45	206.279	4.253	127.349	5.654	128.967	4.243	133.655	4.442	136.246	4.551	119.823	4.291	118.611	4.694	199.869	4.306	137.804
	4.778	115.904	4.445	127.703	4.605	201.717	4.218	121.572	4.402	135.352	4.662	124.082	4.284	116.606	4.208	123.753	4.455	215.353	4.258	107.242	5.658	133.517	4.248	129.016	4.447	127.634	4.556	115.43	4.299	131.01	4.698	198.266	4.311	121.954
	4.783	129.74	4.45	129.04	4.609	201.016	4.223	124.456	4.407	126.987	4.666	131.403	4.289	136.113	4.212	128.371	4.46	202.98	4.263	119.42	5.663	123.753	4.252	133.336	4.451	120.108	4.561	125.908	4.303	112.54	4.703	190.316	4.316	125.758
	4.788	126.397	4.456	120.288	4.614	199.944	4.228	137.08	4.412	123.157	4.672	123.326	4.294	116.548	4.217	116.804	4.464	196.734	4.268	121.281	5.668	123.589	4.257	123.776	4.456	131.748	4.566	122.465	4.308	120.13	4.708	205.833	4.321	143.569
	4.793	118.873	4.46	132.337	4.619	207.643	4.233	126.064	4.417	114.828	4.676	118.708	4.299	138.753	4.221	113.436	4.469	198.864	4.272	129.674	5.673	126.151	4.262	127.117	4.462	144.037	4.571	139.075	4.313	131.36	4.713	199.824	4.325	133.627
	4.798	122.751	4.465	121.274	4.624	213.484	4.238	120.925	4.423	115.416	4.681	122.333	4.303	126.584	4.226	121.678	4.475	202.459	4.277	108.022	5.687	127.64	4.267	133.017	4.471	126.841	4.575	138.765	4.318	136.13	4.718	201.015	4.33	129.381
	4.807	117.428	4.469	122.409	4.629	204.172	4.242	135.361	4.429	124.004	4.685	124.959	4.31	119.75	4.231	116.717	4.48	197.212	4.282	119.343	5.694	127.834	4.272	130.992	4.476	128.749	4.58	119.655	4.323	138.244	4.723	200.313	4.335	119.83
	4.812	126.409	4.474	124.286	4.634	202.98	4.247	128.753	4.437	119.935	4.69	130.425	4.318	118.556	4.236	120.727	4.483	200.42	4.287	128.381	5.698	121.148	4.277	129.036	4.481	143.598	4.585	124.138	4.328	132.178	4.728	204.842	4.34	135.856
	4.817	124.34	4.479	108.908	4.638	200.012	4.252	124.961	4.442	120.378	4.695	121.977	4.323	120.496	4.241	127.601	4.488	195.034	4.292	130.583	5.702	123.208	4.282	129.036	4.486	129.081	4.59	129.125	4.333	140.172	4.733	195.68	4.345	127.025
	4.822	126.887	4.484	114.591	4.643	204.369	4.257	128.36	4.446	113.333	4.7	132.381	4.328	121.357	4.246	128.958	4.493	200.011	4.297	134.744	5.707	116.836	4.287	118.678	4.491	127.229	4.595	129.986	4.338	139.707	4.737	201.227	4.35	122.632
	4.827	121.19	4.489	123.048	4.648	188.748	4.262	118.783	4.451	109.851	4.705	129.528	4.333	121.877	4.251	129.793	4.498	196.123	4.302	122.024	5.712	134.431	4.292	124.192	4.494	134.786	4.6	126.421	4.342	118.701	4.742	193.732	4.36	126.484
[truncated: 257,352+ more rows]

## Sheet: Fig.1f
Name	Force	Lifetime	Force	Lifetime	Force	Lifetime
[truncated: 125 more rows]

[truncated: 47 more sheets: Fig.2b, Fig.2c, Fig.2d, Fig.2e, Fig.2g, Fig.2h, Fig.2i, Fig.2j, Fig.3a, Fig.3b, Fig.3c, Fig.3d, Fig.3e, Fig.3f, Fig.4a, Fig.4b, Fig.5 and Tabel 1right, Fig.6 and Tabel 1left, Fig.S2a, Fig. S2b …]
